# Supplementary material for: Spontaneous crystallization of strongly confined CsSnxPb1-xI3 perovskite colloidal quantum dots at room temperature
Source: Nat Commun. 2024 Feb 21;15:1609. doi: 10.1038/s41467-024-45945-1 (PMC10881968; doi:10.1038/s41467-024-45945-1)
Supplement: Supplementary file 4 — Source Data [file 41467_2024_45945_MOESM4_ESM.xlsx]

## Sheet: Fig. 1c
Wavelength (nm)
800	0.00404
799	0.00404
798	0.00404
797	0.00404
796	0.00404
795	0.00404
794	0.00404
793	0.00404
792	0.00404
791	0.00404
790	0.00404
789	0.00404
788	0.00404
787	0.00471
786	0.00471
785	0.00471
784	0.00471
783	0.00471
782	0.00471
781	0.00471
780	0.00471
779	0.00471
778	0.00471
777	0.00471
776	0.00471
775	0.00471
774	0.00471
773	0.00471
772	0.00471
771	0.00471
770	0.00471
769	0.00471
768	0.00471
767	0.00471
766	0.00471
765	0.00471
764	0.00471
763	0.00471
762	0.00471
761	0.00471
760	0.00471
759	0.00471
758	0.00471
757	0.00471
756	0.00471
755	0.00471
754	0.00471
753	0.00471
752	0.00471
751	0.00471
750	0.00471
749	0.00471
748	0.00471
747	0.00471
746	0.00471
745	0.00471
744	0.00471
743	0.00471
742	0.00471
741	0.00471
740	0.00471
739	0.00471
738	0.00471
737	0.00539
736	0.00539
735	0.00539
734	0.00539
733	0.00539
732	0.00539
731	0.00539
730	0.00539
729	0.00539
728	0.00539
727	0.00539
726	0.00539
725	0.00539
724	0.00539
723	0.00539
722	0.00539
721	0.00539
720	0.00539
719	0.00539
718	0.00539
717	0.00539
716	0.00539
715	0.00539
714	0.00539
713	0.00539
712	0.00539
711	0.00539
710	0.00539
709	0.00539
708	0.00539
707	0.00539
706	0.00539
705	0.00539
704	0.00539
703	0.00539
702	0.00539
701	0.00539
700	0.00539
699	0.00539
698	0.00539
697	0.00539
696	0.00539
695	0.00606
694	0.00539
693	0.00606
692	0.00539
691	0.00606
690	0.00606
689	0.00606
688	0.00606
687	0.00606
686	0.00606
685	0.00606
684	0.00606
683	0.00606
682	0.00606
681	0.00606
680	0.00606
679	0.00606
678	0.00606
677	0.00606
676	0.00606
675	0.00606
674	0.00606
673	0.00606
672	0.00606
671	0.00606
670	0.00606
669	0.00606
668	0.00606
667	0.00606
666	0.00606
665	0.00673
664	0.00673
663	0.00673
662	0.00673
661	0.00673
660	0.00673
659	0.00606
658	0.00673
657	0.00673
656	0.00673
655	0.00606
654	0.00606
653	0.00606
652	0.00606
651	0.00606
650	0.00673
649	0.00673
648	0.00673
647	0.00673
646	0.00673
645	0.00741
644	0.00741
643	0.00741
642	0.00741
641	0.00741
640	0.00808
639	0.00808
638	0.00741
637	0.00741
636	0.00741
635	0.00673
634	0.00673
633	0.00673
632	0.00673
631	0.00673
630	0.00673
629	0.00741
628	0.00741
627	0.00741
626	0.00808
625	0.00808
624	0.00808
623	0.00808
622	0.00808
621	0.00808
620	0.00808
619	0.00808
618	0.00808
617	0.00808
616	0.00875
615	0.00875
614	0.00875
613	0.00875
612	0.00875
611	0.00875
610	0.00875
609	0.00875
608	0.00875
607	0.00875
606	0.00943
605	0.00943
604	0.00943
603	0.0101
602	0.0101
601	0.0101
600	0.01077
599	0.01077
598	0.01077
597	0.01077
596	0.01077
595	0.01077
594	0.01145
593	0.01145
592	0.01145
591	0.01145
590	0.01212
589	0.01212
588	0.01279
587	0.01279
586	0.01347
585	0.01414
584	0.01414
583	0.01481
582	0.01616
581	0.01684
580	0.01818
579	0.01953
578	0.02155
577	0.02424
576	0.02761
575	0.03165
574	0.03704
573	0.04377
572	0.05185
571	0.06128
570	0.07407
569	0.09024
568	0.11313
567	0.14074
566	0.17441
565	0.21549
564	0.26397
563	0.32189
562	0.39192
561	0.46936
560	0.55017
559	0.63434
558	0.72121
557	0.80337
556	0.87946
555	0.94209
554	0.97912
553	0.99798
552	1
551	0.98721
550	0.96364
549	0.92727
548	0.88687
547	0.84377
546	0.79933
545	0.75623
544	0.71515
543	0.67475
542	0.63569
541	0.6
540	0.567
539	0.5367
538	0.50842
537	0.4835
536	0.46734
535	0.45118
534	0.433
533	0.41684
532	0.40202
531	0.38923
530	0.37845
529	0.3697
528	0.36229
527	0.35623
526	0.35084
525	0.34747
524	0.34545
523	0.34343
522	0.34276
521	0.34276
520	0.34343
519	0.34478
518	0.3468
517	0.34882
516	0.35152
515	0.35421
514	0.3569
513	0.36094
512	0.36431
511	0.36835
510	0.37306
509	0.37778
508	0.38249
507	0.38788
506	0.39327
505	0.39865
504	0.40471
503	0.41077
502	0.41684
501	0.42424
500	0.43165
499	0.43838
498	0.44512
497	0.45253
496	0.45993
495	0.46734
494	0.47475
493	0.48215
492	0.49024
491	0.49832
490	0.5064
489	0.51448
488	0.52256
487	0.53064
486	0.53872
485	0.54747
484	0.55556
483	0.56431
482	0.57306
481	0.58114
480	0.5899
479	0.59798
478	0.60741
477	0.61684
476	0.62559
475	0.63434
474	0.6431
473	0.65185
472	0.66061
471	0.66869
470	0.67744
469	0.6862
468	0.6936
467	0.70168
466	0.70976
465	0.7165
464	0.72323
463	0.72997
462	0.73535
461	0.74007
460	0.74411
459	0.74747
458	0.75017
457	0.75286
456	0.75488
455	0.75623
454	0.75758
453	0.75825
452	0.7596
451	0.76094
450	0.76229
449	0.76364
448	0.76566
447	0.76835
446	0.77104
445	0.77441
444	0.77912
443	0.78384
442	0.78855
441	0.79461
440	0.80135
439	0.80875
438	0.81684
437	0.82559
436	0.83502
435	0.84512
434	0.85589
433	0.86801
432	0.88081
431	0.89428
430	0.90842
429	0.92256
428	0.93805
427	0.95421
426	0.97037
425	0.98653
424	1.00269
423	1.01818
422	1.03502
421	1.05051
420	1.06532
419	1.07946
418	1.09428
417	1.10842
416	1.14007
415	1.16835
414	1.18182
413	1.19327
412	1.20404
411	1.21212
410	1.21953
409	1.22559
408	1.22963
407	1.23232
406	1.23569
405	1.23838
404	1.23906
403	1.2431
402	1.24579
401	1.24848
400	1.25185

## Sheet: Fig. 1d
Wavelength (nm)
500	2455
501	2526
502	2526
503	2469
504	2376
505	2422
506	2526
507	2432
508	2470
509	2389
510	2474
511	2388
512	2610
513	2635
514	2742
515	2920
516	3113
517	3322
518	3898
519	4474
520	5081
521	5747
522	6866
523	8178
524	9702
525	11569
526	13464
527	16166
528	19089
529	22747
530	26965
531	32181
532	37630
533	44245
534	52334
535	61613
536	71443
537	84299
538	98347
539	114923
540	134714
541	156376
542	182065
543	212217
544	245470
545	283421
546	325486
547	370183
548	418671
549	467168
550	521333
551	576288
552	628264
553	682236
554	729438
555	778692
556	820318
557	857814
558	889768
559	914835
560	933394
561	946499
562	951586
563	952056
564	946524
565	933450
566	910746
567	888578
568	860177
569	828350
570	793630
571	757798
572	718873
573	676426
574	636829
575	595518
576	558809
577	523459
578	484957
579	451442
580	418920
581	389554
582	360803
583	335896
584	311194
585	289957
586	270878
587	251265
588	235212
589	219325
590	205501
591	191333
592	179077
593	168418
594	157211
595	147549
596	138783
597	130114
598	121912
599	115393
600	108896
601	102668
602	96623
603	90653
604	85479
605	80825
606	76234
607	71538
608	68057
609	64008
610	60484
611	57574
612	54158
613	51360
614	48217
615	45697
616	43165
617	41322
618	39084
619	36561
620	35034
621	33303
622	31322
623	29726
624	28486
625	27093
626	25507
627	24256
628	22729
629	21899
630	20598
631	19746
632	18817
633	17685
634	16605
635	15902
636	15014
637	14025
638	13758
639	12910
640	12488
641	11600
642	11121
643	10650
644	10041
645	9566
646	9074
647	8646
648	8463
649	7969
650	7661
651	7445
652	7052
653	6633
654	6443
655	6066
656	5880
657	5557
658	5095
659	5112
660	4834
661	4615
662	4436
663	4328
664	4151
665	3910
666	3810
667	3515
668	3512
669	3343
670	3229
671	2963
672	2978
673	2965
674	2825
675	2675
676	2646
677	2423
678	2458
679	2322
680	2170
681	2151
682	2094
683	2003
684	1895
685	1765
686	1811
687	1785
688	1650
689	1681
690	1583
691	1480
692	1549
693	1449
694	1382
695	1303
696	1324
697	1296
698	1199
699	1152
700	1175

## Sheet: Fig. 2a
2θ (°)	CsPbI3 QDs	2θ (°)	Sn-Pb QDs
10	628	10	593
10.04	613	10.04	603
10.08	577	10.08	581
10.12	622	10.12	565
10.16	571	10.16	603
10.2	581	10.2	570
10.24	602	10.24	601
10.28	592	10.28	512
10.32	549	10.32	550
10.36	578	10.36	559
10.4	596	10.4	547
10.44	616	10.44	588
10.48	558	10.48	610
10.52	538	10.52	544
10.56	553	10.56	549
10.6	558	10.6	575
10.64	574	10.64	540
10.68	535	10.68	547
10.72	561	10.72	536
10.76	545	10.76	553
10.8	578	10.8	570
10.84	557	10.84	533
10.88	516	10.88	552
10.92	550	10.92	553
10.96	568	10.96	536
11	584	11	518
11.04	551	11.04	544
11.08	511	11.08	512
11.12	538	11.12	537
11.16	541	11.16	521
11.2	571	11.2	533
11.24	505	11.24	527
11.28	539	11.28	522
11.32	555	11.32	504
11.36	538	11.36	513
11.4	527	11.4	532
11.44	522	11.44	496
11.48	544	11.48	530
11.52	544	11.52	511
11.56	554	11.56	510
11.6	532	11.6	520
11.64	532	11.64	526
11.68	526	11.68	520
11.72	525	11.72	500
11.76	509	11.76	521
11.8	486	11.8	493
11.84	551	11.84	493
11.88	527	11.88	509
11.92	509	11.92	498
11.96	523	11.96	516
12	480	12	527
12.04	505	12.04	514
12.08	508	12.08	492
12.12	492	12.12	503
12.16	477	12.16	506
12.2	531	12.2	520
12.24	504	12.24	492
12.28	507	12.28	489
12.32	492	12.32	483
12.36	513	12.36	497
12.4	523	12.4	502
12.44	532	12.44	497
12.48	500	12.48	498
12.52	529	12.52	492
12.56	542	12.56	497
12.6	511	12.6	516
12.64	542	12.64	494
12.68	506	12.68	483
12.72	529	12.72	478
12.76	501	12.76	499
12.8	539	12.8	511
12.84	505	12.84	516
12.88	464	12.88	481
12.92	523	12.92	493
12.96	508	12.96	507
13	484	13	499
13.04	514	13.04	521
13.08	506	13.08	484
13.12	478	13.12	502
13.16	505	13.16	509
13.2	490	13.2	504
13.24	516	13.24	493
13.28	515	13.28	510
13.32	486	13.32	515
13.36	477	13.36	523
13.4	529	13.4	499
13.44	509	13.44	521
13.48	495	13.48	564
13.52	549	13.52	557
13.56	498	13.56	552
13.6	560	13.6	561
13.64	548	13.64	561
13.68	524	13.68	540
13.72	622	13.72	596
13.76	610	13.76	587
13.8	623	13.8	628
13.84	587	13.84	645
13.88	744	13.88	671
13.92	899	13.92	761
13.96	1107	13.96	923
14	1372	14	1016
14.04	1779	14.04	1245
14.08	2109	14.08	1522
14.12	2414	14.12	1936
14.16	2401	14.16	2162
14.2	2165	14.2	2365
14.24	1864	14.24	2423
14.28	1544	14.28	2144
14.32	1222	14.32	1833
14.36	1182	14.36	1632
14.4	1052	14.4	1458
14.44	1005	14.44	1313
14.48	900	14.48	1156
14.52	857	14.52	982
14.56	764	14.56	909
14.6	662	14.6	849
14.64	628	14.64	799
14.68	554	14.68	658
14.72	537	14.72	640
14.76	547	14.76	587
14.8	494	14.8	597
14.84	475	14.84	530
14.88	518	14.88	540
14.92	488	14.92	475
14.96	466	14.96	526
15	443	15	494
15.04	434	15.04	431
15.08	380	15.08	454
15.12	433	15.12	434
15.16	452	15.16	460
15.2	409	15.2	490
15.24	409	15.24	474
15.28	433	15.28	496
15.32	400	15.32	546
15.36	426	15.36	495
15.4	419	15.4	512
15.44	418	15.44	494
15.48	397	15.48	495
15.52	400	15.52	476
15.56	452	15.56	426
15.6	438	15.6	444
15.64	400	15.64	432
15.68	417	15.68	435
15.72	417	15.72	448
15.76	460	15.76	428
15.8	444	15.8	448
15.84	407	15.84	410
15.88	405	15.88	378
15.92	380	15.92	418
15.96	410	15.96	463
16	409	16	444
16.04	430	16.04	423
16.08	449	16.08	390
16.12	392	16.12	418
16.16	437	16.16	377
16.2	431	16.2	435
16.24	454	16.24	389
16.28	427	16.28	429
16.32	404	16.32	378
16.36	409	16.36	407
16.4	419	16.4	439
16.44	382	16.44	429
16.48	421	16.48	406
16.52	372	16.52	389
16.56	434	16.56	394
16.6	368	16.6	391
16.64	385	16.64	409
16.68	401	16.68	400
16.72	389	16.72	368
16.76	379	16.76	392
16.8	354	16.8	381
16.84	404	16.84	413
16.88	382	16.88	372
16.92	399	16.92	441
16.96	419	16.96	383
17	410	17	413
17.04	402	17.04	390
17.08	405	17.08	421
17.12	383	17.12	344
17.16	408	17.16	399
17.2	387	17.2	385
17.24	443	17.24	424
17.28	410	17.28	387
17.32	396	17.32	428
17.36	398	17.36	382
17.4	363	17.4	427
17.44	401	17.44	395
17.48	394	17.48	459
17.52	364	17.52	445
17.56	415	17.56	429
17.6	403	17.6	429
17.64	374	17.64	437
17.68	340	17.68	373
17.72	360	17.72	333
17.76	353	17.76	395
17.8	348	17.8	402
17.84	365	17.84	359
17.88	361	17.88	398
17.92	345	17.92	387
17.96	382	17.96	386
18	357	18	343
18.04	332	18.04	374
18.08	379	18.08	345
18.12	373	18.12	377
18.16	337	18.16	383
18.2	359	18.2	358
18.24	374	18.24	368
18.28	382	18.28	349
18.32	348	18.32	385
18.36	368	18.36	340
18.4	364	18.4	352
18.44	359	18.44	374
18.48	366	18.48	340
18.52	326	18.52	373
18.56	374	18.56	382
18.6	376	18.6	391
18.64	377	18.64	380
18.68	344	18.68	370
18.72	316	18.72	389
18.76	368	18.76	374
18.8	352	18.8	363
18.84	335	18.84	365
18.88	348	18.88	371
18.92	326	18.92	342
18.96	378	18.96	369
19	341	19	341
19.04	345	19.04	317
19.08	366	19.08	383
19.12	318	19.12	371
19.16	356	19.16	376
19.2	361	19.2	360
19.24	370	19.24	368
19.28	397	19.28	380
19.32	367	19.32	387
19.36	353	19.36	390
19.4	352	19.4	371
19.44	404	19.44	371
19.48	338	19.48	375
19.52	352	19.52	359
19.56	386	19.56	384
19.6	344	19.6	390
19.64	348	19.64	390
19.68	376	19.68	376
19.72	378	19.72	387
19.76	425	19.76	408
19.8	429	19.8	426
19.84	493	19.84	456
19.88	518	19.88	492
19.92	610	19.92	520
19.96	694	19.96	590
20	847	20	636
20.04	960	20.04	728
20.08	1018	20.08	769
20.12	910	20.12	943
20.16	863	20.16	956
20.2	789	20.2	938
20.24	674	20.24	884
20.28	608	20.28	772
20.32	515	20.32	714
20.36	455	20.36	656
20.4	453	20.4	555
20.44	407	20.44	497
20.48	356	20.48	448
20.52	326	20.52	431
20.56	359	20.56	361
20.6	332	20.6	369
20.64	342	20.64	349
20.68	324	20.68	326
20.72	320	20.72	370
20.76	322	20.76	315
20.8	300	20.8	342
20.84	342	20.84	350
20.88	279	20.88	343
20.92	264	20.92	298
20.96	307	20.96	318
21	311	21	333
21.04	297	21.04	313
21.08	257	21.08	294
21.12	301	21.12	274
21.16	280	21.16	344
21.2	303	21.2	302
21.24	286	21.24	328
21.28	270	21.28	312
21.32	268	21.32	304
21.36	281	21.36	323
21.4	306	21.4	306
21.44	294	21.44	309
21.48	271	21.48	273
21.52	308	21.52	267
21.56	275	21.56	295
21.6	263	21.6	296
21.64	283	21.64	296
21.68	286	21.68	301
21.72	314	21.72	293
21.76	300	21.76	293
21.8	279	21.8	325
21.84	276	21.84	308
21.88	309	21.88	297
21.92	289	21.92	313
21.96	312	21.96	295
22	298	22	287
22.04	289	22.04	301
22.08	291	22.08	296
22.12	316	22.12	329
22.16	283	22.16	273
22.2	313	22.2	282
22.24	325	22.24	354
22.28	350	22.28	324
22.32	394	22.32	322
22.36	450	22.36	392
22.4	472	22.4	402
22.44	515	22.44	482
22.48	544	22.48	459
22.52	565	22.52	533
22.56	561	22.56	572
22.6	525	22.6	567
22.64	456	22.64	575
22.68	460	22.68	499
22.72	471	22.72	473
22.76	412	22.76	489
22.8	413	22.8	455
22.84	389	22.84	469
22.88	407	22.88	387
22.92	403	22.92	403
22.96	399	22.96	398
23	419	23	412
23.04	402	23.04	370
23.08	373	23.08	389
23.12	413	23.12	348
23.16	378	23.16	413
23.2	356	23.2	354
23.24	356	23.24	394
23.28	366	23.28	361
23.32	357	23.32	394
23.36	376	23.36	409
23.4	359	23.4	366
23.44	352	23.44	348
23.48	340	23.48	391
23.52	352	23.52	370
23.56	358	23.56	364
23.6	349	23.6	366
23.64	352	23.64	378
23.68	332	23.68	364
23.72	348	23.72	391
23.76	340	23.76	358
23.8	375	23.8	358
23.84	351	23.84	348
23.88	328	23.88	369
23.92	343	23.92	345
23.96	314	23.96	374
24	357	24	338
24.04	390	24.04	342
24.08	353	24.08	360
24.12	348	24.12	353
24.16	360	24.16	340
24.2	415	24.2	341
24.24	368	24.24	363
24.28	395	24.28	361
24.32	390	24.32	355
24.36	320	24.36	339
24.4	345	24.4	357
24.44	313	24.44	341
24.48	334	24.48	349
24.52	287	24.52	340
24.56	286	24.56	341
24.6	307	24.6	331
24.64	296	24.64	343
24.68	275	24.68	329
24.72	315	24.72	332
24.76	295	24.76	312
24.8	302	24.8	297
24.84	265	24.84	320
24.88	268	24.88	314
24.92	280	24.92	319
24.96	305	24.96	305
25	282	25	358
25.04	254	25.04	299
25.08	294	25.08	297
25.12	292	25.12	288
25.16	297	25.16	287
25.2	280	25.2	317
25.24	277	25.24	291
25.28	268	25.28	320
25.32	289	25.32	305
25.36	254	25.36	308
25.4	290	25.4	279
25.44	286	25.44	296
25.48	277	25.48	263
25.52	290	25.52	308
25.56	308	25.56	293
25.6	281	25.6	319
25.64	248	25.64	319
25.68	268	25.68	317
25.72	296	25.72	314
25.76	278	25.76	308
25.8	244	25.8	345
25.84	267	25.84	315
25.88	242	25.88	290
25.92	236	25.92	320
25.96	252	25.96	305
26	276	26	344
26.04	259	26.04	326
26.08	249	26.08	301
26.12	248	26.12	344
26.16	283	26.16	309
26.2	264	26.2	356
26.24	246	26.24	365
26.28	273	26.28	375
26.32	288	26.32	393
26.36	297	26.36	427
26.4	344	26.4	506
26.44	376	26.44	611
26.48	436	26.48	687
26.52	434	26.52	712
26.56	397	26.56	765
26.6	361	26.6	688
26.64	359	26.64	592
26.68	333	26.68	500
26.72	287	26.72	411
26.76	290	26.76	458
26.8	298	26.8	375
26.84	256	26.84	335
26.88	263	26.88	330
26.92	273	26.92	341
26.96	257	26.96	344
27	275	27	331
27.04	260	27.04	328
27.08	268	27.08	326
27.12	265	27.12	342
27.16	269	27.16	301
27.2	292	27.2	337
27.24	288	27.24	314
27.28	303	27.28	348
27.32	315	27.32	363
27.36	301	27.36	356
27.4	332	27.4	353
27.44	283	27.44	371
27.48	316	27.48	315
27.52	281	27.52	385
27.56	273	27.56	329
27.6	304	27.6	392
27.64	285	27.64	391
27.68	281	27.68	372
27.72	305	27.72	369
27.76	289	27.76	347
27.8	290	27.8	345
27.84	293	27.84	381
27.88	307	27.88	368
27.92	376	27.92	395
27.96	356	27.96	372
28	352	28	441
28.04	380	28.04	430
28.08	410	28.08	433
28.12	405	28.12	464
28.16	422	28.16	480
28.2	421	28.2	496
28.24	474	28.24	485
28.28	566	28.28	535
28.32	614	28.32	610
28.36	795	28.36	663
28.4	989	28.4	796
28.44	1246	28.44	966
28.48	1663	28.48	1279
28.52	2015	28.52	1573
28.56	2234	28.56	1937
28.6	2374	28.6	2240
28.64	2391	28.64	2639
28.68	2291	28.68	2767
28.72	1959	28.72	2802
28.76	1639	28.76	2712
28.8	1535	28.8	2353
28.84	1235	28.84	2162
28.88	1033	28.88	1819
28.92	903	28.92	1530
28.96	733	28.96	1269
29	636	29	1062
29.04	519	29.04	861
29.08	455	29.08	726
29.12	373	29.12	669
29.16	360	29.16	587
29.2	376	29.2	505
29.24	330	29.24	476
29.28	309	29.28	401
29.32	287	29.32	402
29.36	275	29.36	354
29.4	282	29.4	347
29.44	267	29.44	369
29.48	281	29.48	337
29.52	267	29.52	340
29.56	238	29.56	288
29.6	249	29.6	303
29.64	253	29.64	295
29.68	235	29.68	296
29.72	225	29.72	300
29.76	248	29.76	295
29.8	221	29.8	315
29.84	251	29.84	271
29.88	259	29.88	296
29.92	260	29.92	305
29.96	264	29.96	268
30	247	30	280
30.04	215	30.04	278
30.08	256	30.08	293
30.12	228	30.12	249
30.16	253	30.16	299
30.2	235	30.2	262
30.24	245	30.24	277
30.28	268	30.28	309
30.32	224	30.32	281
30.36	226	30.36	282
30.4	222	30.4	281
30.44	230	30.44	298
30.48	246	30.48	278
30.52	253	30.52	277
30.56	273	30.56	301
30.6	256	30.6	293
30.64	294	30.64	291
30.68	267	30.68	277
30.72	293	30.72	291
30.76	255	30.76	289
30.8	274	30.8	306
30.84	295	30.84	302
30.88	332	30.88	289
30.92	311	30.92	285
30.96	339	30.96	288
31	338	31	310
31.04	326	31.04	308
31.08	334	31.08	320
31.12	331	31.12	321
31.16	343	31.16	314
31.2	297	31.2	292
31.24	274	31.24	294
31.28	304	31.28	299
31.32	300	31.32	286
31.36	302	31.36	300
31.4	262	31.4	284
31.44	276	31.44	316
31.48	296	31.48	306
31.52	293	31.52	322
31.56	278	31.56	325
31.6	268	31.6	318
31.64	300	31.64	291
31.68	323	31.68	314
31.72	337	31.72	323
31.76	341	31.76	355
31.8	372	31.8	341
31.84	433	31.84	379
31.88	498	31.88	410
31.92	639	31.92	479
31.96	671	31.96	524
32	809	32	688
32.04	768	32.04	757
32.08	823	32.08	815
32.12	826	32.12	896
32.16	752	32.16	897
32.2	652	32.2	816
32.24	525	32.24	808
32.28	507	32.28	704
32.32	406	32.32	550
32.36	344	32.36	503
32.4	307	32.4	439
32.44	261	32.44	393
32.48	244	32.48	337
32.52	220	32.52	316
32.56	246	32.56	301
32.6	233	32.6	266
32.64	212	32.64	260
32.68	222	32.68	266
32.72	211	32.72	226
32.76	223	32.76	238
32.8	202	32.8	231
32.84	212	32.84	239
32.88	208	32.88	253
32.92	209	32.92	224
32.96	243	32.96	244
33	201	33	242
33.04	222	33.04	257
33.08	235	33.08	256
33.12	244	33.12	248
33.16	240	33.16	219
33.2	230	33.2	235
33.24	197	33.24	240
33.28	239	33.28	281
33.32	256	33.32	269
33.36	236	33.36	276
33.4	234	33.4	260
33.44	257	33.44	292
33.48	261	33.48	222
33.52	251	33.52	237
33.56	247	33.56	241
33.6	239	33.6	274
33.64	229	33.64	238
33.68	255	33.68	230
33.72	194	33.72	202
33.76	243	33.76	223
33.8	231	33.8	208
33.84	208	33.84	223
33.88	212	33.88	218
33.92	265	33.92	199
33.96	215	33.96	206
34	214	34	225
34.04	190	34.04	228
34.08	200	34.08	218
34.12	195	34.12	206
34.16	240	34.16	205
34.2	191	34.2	210
34.24	194	34.24	198
34.28	209	34.28	212
34.32	214	34.32	214
34.36	180	34.36	208
34.4	195	34.4	191
34.44	174	34.44	187
34.48	193	34.48	200
34.52	194	34.52	221
34.56	186	34.56	187
34.6	186	34.6	180
34.64	209	34.64	177
34.68	169	34.68	186
34.72	172	34.72	176
34.76	163	34.76	193
34.8	175	34.8	171
34.84	204	34.84	142
34.88	160	34.88	180
34.92	150	34.92	170
34.96	196	34.96	177
35	186	35	191
35.04	172	35.04	171
35.08	167	35.08	186
35.12	168	35.12	191
35.16	176	35.16	172
35.2	166	35.2	165
35.24	157	35.24	164
35.28	180	35.28	178
35.32	187	35.32	153
35.36	185	35.36	166
35.4	188	35.4	153
35.44	170	35.44	165
35.48	163	35.48	152
35.52	170	35.52	165
35.56	159	35.56	139
35.6	164	35.6	162
35.64	140	35.64	145
35.68	151	35.68	143
35.72	179	35.72	160
35.76	167	35.76	144
35.8	161	35.8	162
35.84	158	35.84	139
35.88	146	35.88	127
35.92	159	35.92	173
35.96	160	35.96	140
36	150	36	152
36.04	138	36.04	169
36.08	158	36.08	122
36.12	153	36.12	117
36.16	142	36.16	145
36.2	157	36.2	162
36.24	139	36.24	161
36.28	152	36.28	154
36.32	134	36.32	145
36.36	150	36.36	124
36.4	162	36.4	149
36.44	161	36.44	132
36.48	135	36.48	157
36.52	167	36.52	161
36.56	164	36.56	153
36.6	176	36.6	172
36.64	166	36.64	180
36.68	152	36.68	159
36.72	152	36.72	175
36.76	167	36.76	177
36.8	156	36.8	171
36.84	167	36.84	196
36.88	127	36.88	166
36.92	157	36.92	169
36.96	162	36.96	163
37	169	37	141
37.04	126	37.04	159
37.08	134	37.08	150
37.12	154	37.12	154
37.16	151	37.16	141
37.2	154	37.2	167
37.24	146	37.24	162
37.28	168	37.28	154
37.32	133	37.32	157
37.36	159	37.36	148
37.4	130	37.4	137
37.44	149	37.44	134
37.48	138	37.48	145
37.52	143	37.52	145
37.56	132	37.56	151
37.6	128	37.6	139
37.64	140	37.64	144
37.68	142	37.68	137
37.72	140	37.72	149
37.76	145	37.76	126
37.8	153	37.8	157
37.84	147	37.84	141
37.88	135	37.88	133
37.92	143	37.92	156
37.96	117	37.96	154
38	144	38	137
38.04	128	38.04	159
38.08	134	38.08	124
38.12	118	38.12	142
38.16	158	38.16	150
38.2	134	38.2	145
38.24	128	38.24	130
38.28	107	38.28	134
38.32	125	38.32	130
38.36	149	38.36	127
38.4	133	38.4	130
38.44	148	38.44	135
38.48	132	38.48	132
38.52	148	38.52	116
38.56	138	38.56	135
38.6	146	38.6	134
38.64	140	38.64	117
38.68	157	38.68	147
38.72	116	38.72	135
38.76	125	38.76	140
38.8	119	38.8	133
38.84	131	38.84	115
38.88	143	38.88	118
38.92	130	38.92	124
38.96	138	38.96	124
39	128	39	148
39.04	124	39.04	138
39.08	153	39.08	144
39.12	142	39.12	152
39.16	133	39.16	144
39.2	153	39.2	139
39.24	161	39.24	147
39.28	143	39.28	142
39.32	156	39.32	156
39.36	131	39.36	127
39.4	148	39.4	139
39.44	124	39.44	130
39.48	139	39.48	161
39.52	137	39.52	157
39.56	121	39.56	150
39.6	125	39.6	170
39.64	118	39.64	123
39.68	142	39.68	119
39.72	123	39.72	156
39.76	135	39.76	145
39.8	147	39.8	150
39.84	154	39.84	149
39.88	168	39.88	134
39.92	149	39.92	134
39.96	143	39.96	158
40	134	40	163
40.04	132	40.04	159
40.08	141	40.08	160
40.12	146	40.12	170
40.16	158	40.16	167
40.2	169	40.2	165
40.24	178	40.24	164
40.28	173	40.28	179
40.32	191	40.32	175
40.36	169	40.36	193
40.4	195	40.4	200
40.44	214	40.44	162
40.48	177	40.48	212
40.52	176	40.52	225
40.56	208	40.56	206
40.6	216	40.6	230
40.64	240	40.64	246
40.68	266	40.68	226
40.72	316	40.72	307
40.76	352	40.76	316
40.8	378	40.8	311
40.84	400	40.84	341
40.88	456	40.88	448
40.92	515	40.92	387
40.96	481	40.96	470
41	494	41	513
41.04	410	41.04	485
41.08	374	41.08	474
41.12	338	41.12	436
41.16	294	41.16	401
41.2	289	41.2	367
41.24	278	41.24	318
41.28	230	41.28	276
41.32	196	41.32	241
41.36	213	41.36	240
41.4	180	41.4	225
41.44	179	41.44	206
41.48	187	41.48	194
41.52	172	41.52	183
41.56	153	41.56	176
41.6	189	41.6	177
41.64	167	41.64	160
41.68	174	41.68	173
41.72	163	41.72	169
41.76	182	41.76	178
41.8	179	41.8	144
41.84	172	41.84	173
41.88	154	41.88	142
41.92	149	41.92	171
41.96	176	41.96	170
42	195	42	176
42.04	208	42.04	152
42.08	237	42.08	195
42.12	250	42.12	222
42.16	230	42.16	225
42.2	239	42.2	199
42.24	252	42.24	225
42.28	266	42.28	251
42.32	279	42.32	233
42.36	263	42.36	290
42.4	235	42.4	233
42.44	249	42.44	251
42.48	257	42.48	235
42.52	228	42.52	277
42.56	189	42.56	234
42.6	219	42.6	199
42.64	202	42.64	237
42.68	195	42.68	188
42.72	185	42.72	176
42.76	176	42.76	188
42.8	188	42.8	194
42.84	154	42.84	195
42.88	189	42.88	165
42.92	164	42.92	189
42.96	177	42.96	165
43	178	43	183
43.04	150	43.04	178
43.08	175	43.08	178
43.12	157	43.12	169
43.16	164	43.16	165
43.2	158	43.2	136
43.24	180	43.24	154
43.28	180	43.28	165
43.32	176	43.32	175
43.36	164	43.36	131
43.4	167	43.4	164
43.44	168	43.44	171
43.48	193	43.48	175
43.52	170	43.52	193
43.56	197	43.56	156
43.6	160	43.6	164
43.64	163	43.64	166
43.68	173	43.68	179
43.72	157	43.72	163
43.76	164	43.76	157
43.8	153	43.8	157
43.84	153	43.84	164
43.88	159	43.88	151
43.92	126	43.92	151
43.96	145	43.96	158
44	135	44	144
44.04	144	44.04	132
44.08	152	44.08	148
44.12	131	44.12	144
44.16	154	44.16	153
44.2	143	44.2	160
44.24	151	44.24	136
44.28	118	44.28	137
44.32	150	44.32	147
44.36	143	44.36	133
44.4	154	44.4	146
44.44	134	44.44	140
44.48	153	44.48	104
44.52	162	44.52	158
44.56	157	44.56	149
44.6	138	44.6	131
44.64	148	44.64	126
44.68	156	44.68	148
44.72	131	44.72	131
44.76	143	44.76	142
44.8	133	44.8	135
44.84	126	44.84	141
44.88	131	44.88	121
44.92	127	44.92	142
44.96	141	44.96	138
45	132	45	137
45.04	144	45.04	134
45.08	143	45.08	119
45.12	115	45.12	131
45.16	116	45.16	133
45.2	140	45.2	146
45.24	133	45.24	115
45.28	132	45.28	102
45.32	121	45.32	130
45.36	134	45.36	114
45.4	127	45.4	113
45.44	123	45.44	130
45.48	119	45.48	116
45.52	102	45.52	125
45.56	133	45.56	114
45.6	136	45.6	130
45.64	118	45.64	115
45.68	128	45.68	100
45.72	134	45.72	121
45.76	132	45.76	111
45.8	128	45.8	108
45.84	126	45.84	141
45.88	157	45.88	123
45.92	146	45.92	131
45.96	156	45.96	138
46	164	46	153
46.04	143	46.04	140
46.08	173	46.08	157
46.12	149	46.12	164
46.16	151	46.16	187
46.2	141	46.2	146
46.24	127	46.24	143
46.28	119	46.28	133
46.32	114	46.32	122
46.36	124	46.36	130
46.4	117	46.4	119
46.44	123	46.44	96
46.48	114	46.48	116
46.52	105	46.52	118
46.56	90	46.56	102
46.6	111	46.6	111
46.64	115	46.64	105
46.68	94	46.68	111
46.72	101	46.72	109
46.76	100	46.76	84
46.8	109	46.8	97
46.84	91	46.84	107
46.88	113	46.88	86
46.92	100	46.92	110
46.96	98	46.96	96
47	96	47	114
47.04	90	47.04	117
47.08	111	47.08	104
47.12	93	47.12	93
47.16	71	47.16	109
47.2	98	47.2	94
47.24	100	47.24	84
47.28	106	47.28	91
47.32	83	47.32	124
47.36	98	47.36	86
47.4	93	47.4	76
47.44	96	47.44	94
47.48	93	47.48	100
47.52	108	47.52	94
47.56	116	47.56	126
47.6	98	47.6	109
47.64	104	47.64	122
47.68	102	47.68	86
47.72	90	47.72	97
47.76	91	47.76	109
47.8	111	47.8	118
47.84	108	47.84	99
47.88	107	47.88	97
47.92	96	47.92	90
47.96	92	47.96	93
48	90	48	107
48.04	107	48.04	105
48.08	108	48.08	107
48.12	87	48.12	100
48.16	88	48.16	100
48.2	97	48.2	115
48.24	84	48.24	128
48.28	91	48.28	108
48.32	92	48.32	98
48.36	105	48.36	105
48.4	93	48.4	106
48.44	104	48.44	102
48.48	99	48.48	94
48.52	81	48.52	102
48.56	93	48.56	117
48.6	95	48.6	96
48.64	89	48.64	100
48.68	85	48.68	119
48.72	101	48.72	122
48.76	97	48.76	91
48.8	78	48.8	108
48.84	105	48.84	113
48.88	78	48.88	87
48.92	119	48.92	94
48.96	99	48.96	98
49	100	49	115
49.04	101	49.04	92
49.08	97	49.08	99
49.12	86	49.12	97
49.16	96	49.16	108
49.2	97	49.2	108
49.24	94	49.24	100
49.28	107	49.28	97
49.32	94	49.32	83
49.36	119	49.36	79
49.4	106	49.4	95
49.44	111	49.44	87
49.48	120	49.48	109
49.52	107	49.52	109
49.56	99	49.56	87
49.6	105	49.6	101
49.64	124	49.64	81
49.68	90	49.68	99
49.72	105	49.72	76
49.76	99	49.76	87
49.8	117	49.8	110
49.84	89	49.84	83
49.88	89	49.88	92
49.92	91	49.92	86
49.96	106	49.96	97
50	81	50	95

## Sheet: Fig. 2b
Wavelength (nm)	CsPbI3 QDs	Wavelength (nm)	Sn-Pb QDs
800	0.014	800	0.02
799	0.015	799	0.02
798	0.015	798	0.02
797	0.015	797	0.02
796	0.015	796	0.02
795	0.015	795	0.02
794	0.014	794	0.02
793	0.015	793	0.02
792	0.015	792	0.02
791	0.015	791	0.02
790	0.015	790	0.02
789	0.016	789	0.02
788	0.015	788	0.02
787	0.015	787	0.02
786	0.016	786	0.02
785	0.016	785	0.02
784	0.015	784	0.02
783	0.015	783	0.02
782	0.015	782	0.02
781	0.016	781	0.02
780	0.016	780	0.02
779	0.016	779	0.02
778	0.015	778	0.02
777	0.015	777	0.02
776	0.015	776	0.02
775	0.015	775	0.02
774	0.016	774	0.021
773	0.016	773	0.02
772	0.016	772	0.02
771	0.016	771	0.02
770	0.016	770	0.021
769	0.016	769	0.021
768	0.016	768	0.021
767	0.016	767	0.021
766	0.017	766	0.021
765	0.016	765	0.021
764	0.016	764	0.021
763	0.017	763	0.021
762	0.017	762	0.021
761	0.017	761	0.021
760	0.017	760	0.02
759	0.017	759	0.021
758	0.017	758	0.021
757	0.017	757	0.02
756	0.017	756	0.021
755	0.016	755	0.021
754	0.017	754	0.021
753	0.017	753	0.021
752	0.017	752	0.021
751	0.017	751	0.02
750	0.017	750	0.021
749	0.017	749	0.021
748	0.017	748	0.021
747	0.017	747	0.021
746	0.017	746	0.021
745	0.017	745	0.021
744	0.017	744	0.021
743	0.017	743	0.021
742	0.018	742	0.021
741	0.017	741	0.021
740	0.018	740	0.021
739	0.018	739	0.021
738	0.018	738	0.021
737	0.018	737	0.021
736	0.018	736	0.021
735	0.018	735	0.021
734	0.018	734	0.021
733	0.018	733	0.021
732	0.018	732	0.021
731	0.018	731	0.022
730	0.019	730	0.022
729	0.018	729	0.021
728	0.018	728	0.021
727	0.018	727	0.021
726	0.018	726	0.021
725	0.018	725	0.022
724	0.019	724	0.021
723	0.019	723	0.022
722	0.019	722	0.022
721	0.019	721	0.022
720	0.019	720	0.022
719	0.018	719	0.021
718	0.019	718	0.021
717	0.019	717	0.022
716	0.019	716	0.022
715	0.019	715	0.022
714	0.019	714	0.022
713	0.019	713	0.022
712	0.019	712	0.022
711	0.02	711	0.022
710	0.019	710	0.021
709	0.02	709	0.021
708	0.02	708	0.022
707	0.02	707	0.022
706	0.019	706	0.022
705	0.019	705	0.022
704	0.02	704	0.023
703	0.02	703	0.023
702	0.02	702	0.023
701	0.02	701	0.022
700	0.02	700	0.022
699	0.02	699	0.022
698	0.02	698	0.022
697	0.02	697	0.023
696	0.021	696	0.023
695	0.02	695	0.023
694	0.02	694	0.023
693	0.021	693	0.023
692	0.021	692	0.023
691	0.021	691	0.023
690	0.021	690	0.023
689	0.021	689	0.023
688	0.021	688	0.024
687	0.021	687	0.023
686	0.022	686	0.023
685	0.022	685	0.023
684	0.022	684	0.023
683	0.022	683	0.023
682	0.022	682	0.023
681	0.021	681	0.023
680	0.022	680	0.023
679	0.022	679	0.023
678	0.022	678	0.024
677	0.022	677	0.024
676	0.022	676	0.024
675	0.023	675	0.024
674	0.022	674	0.024
673	0.022	673	0.023
672	0.023	672	0.024
671	0.023	671	0.024
670	0.023	670	0.024
669	0.023	669	0.024
668	0.023	668	0.024
667	0.023	667	0.024
666	0.023	666	0.024
665	0.024	665	0.024
664	0.024	664	0.024
663	0.024	663	0.024
662	0.024	662	0.024
661	0.024	661	0.024
660	0.024	660	0.024
659	0.024	659	0.025
658	0.024	658	0.025
657	0.024	657	0.024
656	0.024	656	0.024
655	0.025	655	0.025
654	0.024	654	0.024
653	0.024	653	0.024
652	0.024	652	0.024
651	0.024	651	0.024
650	0.024	650	0.024
649	0.025	649	0.024
648	0.025	648	0.024
647	0.025	647	0.025
646	0.026	646	0.025
645	0.026	645	0.026
644	0.027	644	0.026
643	0.027	643	0.026
642	0.027	642	0.027
641	0.028	641	0.027
640	0.028	640	0.027
639	0.028	639	0.027
638	0.027	638	0.026
637	0.027	637	0.026
636	0.026	636	0.025
635	0.025	635	0.024
634	0.025	634	0.024
633	0.025	633	0.024
632	0.026	632	0.024
631	0.026	631	0.024
630	0.026	630	0.025
629	0.027	629	0.026
628	0.028	628	0.026
627	0.028	627	0.027
626	0.028	626	0.027
625	0.029	625	0.027
624	0.03	624	0.027
623	0.029	623	0.027
622	0.029	622	0.028
621	0.029	621	0.028
620	0.03	620	0.028
619	0.03	619	0.028
618	0.03	618	0.028
617	0.03	617	0.028
616	0.031	616	0.029
615	0.031	615	0.028
614	0.031	614	0.029
613	0.032	613	0.029
612	0.032	612	0.029
611	0.032	611	0.029
610	0.032	610	0.03
609	0.032	609	0.029
608	0.032	608	0.029
607	0.033	607	0.03
606	0.034	606	0.03
605	0.034	605	0.03
604	0.034	604	0.03
603	0.034	603	0.031
602	0.035	602	0.032
601	0.036	601	0.031
600	0.036	600	0.031
599	0.036	599	0.032
598	0.037	598	0.032
597	0.037	597	0.032
596	0.037	596	0.032
595	0.038	595	0.033
594	0.038	594	0.033
593	0.039	593	0.034
592	0.039	592	0.034
591	0.04	591	0.034
590	0.04	590	0.034
589	0.041	589	0.035
588	0.042	588	0.035
587	0.043	587	0.036
586	0.044	586	0.037
585	0.045	585	0.038
584	0.046	584	0.039
583	0.048	583	0.04
582	0.051	582	0.041
581	0.053	581	0.043
580	0.057	580	0.045
579	0.061	579	0.048
578	0.066	578	0.052
577	0.072	577	0.056
576	0.081	576	0.061
575	0.091	575	0.068
574	0.104	574	0.077
573	0.121	573	0.087
572	0.141	572	0.101
571	0.166	571	0.117
570	0.197	570	0.138
569	0.237	569	0.165
568	0.295	568	0.204
567	0.362	567	0.25
566	0.443	566	0.305
565	0.541	565	0.373
564	0.657	564	0.453
563	0.793	563	0.548
562	0.955	562	0.662
561	1.134	561	0.789
560	1.316	560	0.92
559	1.502	559	1.057
558	1.68	558	1.196
557	1.829	557	1.326
556	1.945	556	1.444
555	2.022	555	1.537
554	2.059	554	1.59
553	2.077	553	1.615
552	2.08	552	1.612
551	2.075	551	1.587
550	2.062	550	1.546
549	2.037	549	1.485
548	2.002	548	1.419
547	1.961	547	1.349
546	1.911	546	1.276
545	1.856	545	1.208
544	1.796	544	1.141
543	1.73	543	1.075
542	1.661	542	1.012
541	1.592	541	0.954
540	1.526	540	0.901
539	1.462	539	0.852
538	1.4	538	0.808
537	1.344	537	0.769
536	1.326	536	0.741
535	1.298	535	0.714
534	1.249	534	0.686
533	1.205	533	0.66
532	1.167	532	0.639
531	1.131	531	0.618
530	1.1	530	0.601
529	1.074	529	0.588
528	1.051	528	0.576
527	1.033	527	0.566
526	1.018	526	0.559
525	1.007	525	0.554
524	0.998	524	0.55
523	0.991	523	0.548
522	0.987	522	0.547
521	0.986	521	0.547
520	0.987	520	0.548
519	0.989	519	0.551
518	0.993	518	0.553
517	0.998	517	0.557
516	1.005	516	0.561
515	1.012	515	0.566
514	1.022	514	0.571
513	1.033	513	0.577
512	1.046	512	0.582
511	1.061	511	0.589
510	1.079	510	0.597
509	1.098	509	0.605
508	1.118	508	0.613
507	1.14	507	0.621
506	1.163	506	0.629
505	1.186	505	0.638
504	1.209	504	0.647
503	1.233	503	0.656
502	1.256	502	0.666
501	1.279	501	0.677
500	1.301	500	0.687
499	1.319	499	0.697
498	1.337	498	0.707
497	1.354	497	0.718
496	1.369	496	0.729
495	1.383	495	0.739
494	1.397	494	0.75
493	1.412	493	0.761
492	1.426	492	0.773
491	1.44	491	0.784
490	1.455	490	0.796
489	1.471	489	0.809
488	1.487	488	0.821
487	1.504	487	0.834
486	1.52	486	0.845
485	1.537	485	0.858
484	1.553	484	0.871
483	1.571	483	0.884
482	1.589	482	0.897
481	1.607	481	0.909
480	1.625	480	0.923
479	1.643	479	0.936
478	1.662	478	0.949
477	1.683	477	0.963
476	1.703	476	0.976
475	1.722	475	0.989
474	1.741	474	1.002
473	1.76	473	1.015
472	1.78	472	1.029
471	1.799	471	1.041
470	1.82	470	1.055
469	1.84	469	1.068
468	1.859	468	1.08
467	1.879	467	1.092
466	1.898	466	1.104
465	1.915	465	1.115
464	1.931	464	1.125
463	1.945	463	1.134
462	1.958	462	1.141
461	1.97	461	1.148
460	1.979	460	1.154
459	1.987	459	1.159
458	1.994	458	1.163
457	2.001	457	1.166
456	2.006	456	1.169
455	2.011	455	1.171
454	2.013	454	1.172
453	2.017	453	1.174
452	2.02	452	1.176
451	2.024	451	1.178
450	2.029	450	1.18
449	2.034	449	1.182
448	2.04	448	1.185
447	2.046	447	1.188
446	2.055	446	1.193
445	2.063	445	1.198
444	2.073	444	1.205
443	2.085	443	1.212
442	2.097	442	1.221
441	2.11	441	1.23
440	2.125	440	1.24
439	2.14	439	1.251
438	2.156	438	1.264
437	2.173	437	1.277
436	2.193	436	1.292
435	2.213	435	1.308
434	2.233	434	1.324
433	2.256	433	1.343
432	2.278	432	1.363
431	2.302	431	1.384
430	2.327	430	1.405
429	2.35	429	1.427
428	2.372	428	1.45
427	2.397	427	1.475
426	2.422	426	1.5
425	2.44	425	1.524
424	2.46	424	1.549
423	2.479	423	1.574
422	2.493	422	1.599
421	2.509	421	1.623
420	2.521	420	1.645
419	2.53	419	1.668
418	2.539	418	1.69
417	2.543	417	1.711
416	2.812	416	1.761
415	3.044	415	1.805
414	3.063	414	1.826
413	3.102	413	1.843
412	3.11	412	1.858
411	3.128	411	1.872
410	3.133	410	1.883
409	3.157	409	1.891
408	3.163	408	1.898
407	3.191	407	1.902
406	3.223	406	1.905
405	3.206	405	1.908
404	3.193	404	1.912
403	3.207	403	1.916
402	3.238	402	1.919
401	3.22	401	1.924
400	3.23	400	1.932

## Sheet: Fig. 2c
Wavelength (nm)	CsPbI3 QDs	Wavelength (nm)	Sn-Pb QDs
500	260	500	967
501	273	501	923
502	267	502	926
503	277	503	998
504	319	504	1025
505	287	505	1035
506	298	506	1050
507	319	507	1079
508	333	508	1081
509	326	509	1128
510	331	510	1201
511	337	511	1181
512	323	512	1246
513	344	513	1250
514	346	514	1361
515	388	515	1429
516	400	516	1579
517	422	517	1651
518	452	518	1771
519	475	519	1921
520	484	520	2114
521	517	521	2324
522	542	522	2387
523	609	523	2612
524	648	524	2814
525	691	525	3187
526	742	526	3329
527	810	527	3667
528	851	528	3941
529	895	529	4291
530	988	530	4560
531	913	531	4896
532	1035	532	5275
533	1090	533	5708
534	1151	534	6117
535	1135	535	6380
536	1096	536	6905
537	1283	537	7509
538	1323	538	8109
539	1501	539	9165
540	1612	540	10600
541	2004	541	12694
542	2338	542	15107
543	3035	543	18918
544	4001	544	23886
545	5237	545	30503
546	7075	546	39230
547	9214	547	49659
548	12280	548	62422
549	15348	549	77153
550	19665	550	94199
551	24392	551	112684
552	29746	552	134287
553	35580	553	155201
554	42577	554	178415
555	48627	555	203457
556	56060	556	226712
557	62882	557	250005
558	70024	558	272578
559	76825	559	292548
560	83142	560	311527
561	88707	561	327486
562	92902	562	339788
563	97162	563	350058
564	100061	564	356216
565	102293	565	356847
566	103936	566	358466
567	103431	567	353409
568	102912	568	346388
569	100765	569	337736
570	98213	570	325372
571	94678	571	313729
572	91187	572	299045
573	87224	573	284733
574	83332	574	269871
575	78967	575	254621
576	74525	576	240752
577	70549	577	225096
578	66832	578	211140
579	63276	579	198204
580	58755	580	185951
581	55084	581	173450
582	52176	582	162446
583	48610	583	152575
584	45956	584	142454
585	43153	585	133279
586	40397	586	123863
587	37849	587	116483
588	35986	588	109017
589	33773	589	102159
590	31869	590	96520
591	30287	591	90277
592	28463	592	85096
593	27118	593	80110
594	25457	594	75516
595	24282	595	71243
596	23043	596	66904
597	21899	597	63008
598	20995	598	59054
599	19895	599	56277
600	19036	600	53144
601	17791	601	50456
602	16686	602	47562
603	16437	603	44813
604	15370	604	42568
605	14806	605	40514
606	13958	606	38097
607	13303	607	36079
608	13038	608	34201
609	12260	609	32520
610	11923	610	30924
611	11093	611	29157
612	10547	612	27524
613	10044	613	26062
614	9515	614	24661
615	9072	615	23380
616	8753	616	22385
617	8189	617	20976
618	8110	618	20170
619	7518	619	19018
620	7125	620	18038
621	6777	621	17007
622	6523	622	16178
623	6152	623	15409
624	5886	624	14645
625	5746	625	13821
626	5434	626	13432
627	5196	627	12421
628	4961	628	11896
629	4738	629	11278
630	4397	630	10760
631	4297	631	10006
632	3953	632	9672
633	3786	633	9120
634	3592	634	8780
635	3446	635	8417
636	3280	636	7875
637	3234	637	7433
638	2942	638	7074
639	2811	639	6910
640	2699	640	6415
641	2654	641	6241
642	2460	642	5920
643	2395	643	5408
644	2267	644	5340
645	2141	645	5049
646	2121	646	4778
647	1940	647	4669
648	1791	648	4366
649	1832	649	4139
650	1746	650	4067
651	1634	651	3878
652	1613	652	3711
653	1513	653	3515
654	1501	654	3439
655	1318	655	3332
656	1356	656	3096
657	1295	657	3034
658	1248	658	2829
659	1150	659	2730
660	1111	660	2609
661	1051	661	2535
662	975	662	2313
663	875	663	2316
664	923	664	2095
665	916	665	2106
666	789	666	1954
667	695	667	1897
668	752	668	1820
669	713	669	1736
670	685	670	1712
671	659	671	1640
672	632	672	1563
673	570	673	1530
674	595	674	1427
675	539	675	1379
676	552	676	1202
677	482	677	1203
678	477	678	1208
679	473	679	1221
680	444	680	1109
681	467	681	1076
682	355	682	1049
683	343	683	928
684	383	684	960
685	351	685	1012
686	354	686	910
687	273	687	907
688	305	688	830
689	293	689	755
690	263	690	746
691	295	691	719
692	244	692	714
693	247	693	681
694	262	694	660
695	218	695	624
696	219	696	557
697	198	697	571
698	207	698	525
699	193	699	581
700	197	700	535

## Sheet: Fig. 2d
Time (ns)	CsPbI3 QDs	Time (ns)	Sn-Pb QDs	Time (ns)	CsPbI3 QDs-Fitting	Time (ns)	Sn-Pb QDs-Fitting
0.10342	1	0.10342	2	26.4753	18799.7	26.5788	25175.5
0.20684	0	0.20684	2	26.8729	17620.7	26.9762	23967.2
0.31026	0	0.31026	0	27.2704	16516.3	27.3736	22817.6
0.41368	1	0.41368	1	27.6679	15481.9	27.771	21723.6
0.5171	3	0.5171	2	28.0654	14513	28.1685	20682.7
0.62052	1	0.62052	3	28.463	13605.5	28.5659	19692.1
0.72394	0	0.72394	2	28.8605	12755.4	28.9633	18749.6
0.82735	3	0.82735	1	29.258	11959.1	29.3607	17852.8
0.93077	1	0.93077	0	29.6556	11213.2	29.7582	16999.3
1.03419	2	1.03419	2	30.0531	10514.4	30.1556	16187.2
1.13761	0	1.13761	0	30.4506	9859.93	30.553	15414.5
1.24103	0	1.24103	3	30.8482	9246.8	30.9504	14679.1
1.34445	0	1.34445	0	31.2457	8672.45	31.3479	13979.3
1.44787	0	1.44787	2	31.6432	8134.39	31.7453	13313.4
1.55129	3	1.55129	1	32.0407	7630.34	32.1427	12679.8
1.65471	1	1.65471	1	32.4383	7158.13	32.5401	12076.7
1.75813	1	1.75813	3	32.8358	6715.74	32.9376	11502.9
1.86155	0	1.86155	3	33.2333	6301.28	33.335	10956.8
1.96497	0	1.96497	1	33.6308	5912.98	33.7324	10437.1
2.06839	2	2.06839	1	34.0284	5549.18	34.1298	9942.48
2.17181	0	2.17181	0	34.4259	5208.33	34.5272	9471.8
2.27522	0	2.27522	2	34.8234	4888.97	34.9247	9023.86
2.37864	1	2.37864	2	35.221	4589.73	35.3221	8597.56
2.48206	1	2.48206	1	35.6185	4309.34	35.7195	8191.84
2.58548	1	2.58548	0	36.016	4046.61	36.1169	7805.72
2.6889	0	2.6889	2	36.4135	3800.42	36.5144	7438.23
2.79232	4	2.79232	0	36.8111	3569.71	36.9118	7088.47
2.89574	0	2.89574	3	37.2086	3353.51	37.3092	6755.59
2.99916	1	2.99916	2	37.6061	3150.89	37.7066	6438.76
3.10258	4	3.10258	5	38.0036	2961	38.1041	6137.2
3.206	2	3.206	2	38.4012	2783.03	38.5015	5850.18
3.30942	1	3.30942	2	38.7987	2616.22	38.8989	5576.98
3.41284	1	3.41284	3	39.1962	2459.87	39.2963	5316.94
3.51626	2	3.51626	3	39.5938	2313.31	39.6938	5069.42
3.61968	2	3.61968	1	39.9913	2175.93	40.0912	4833.81
3.72309	0	3.72309	3	40.3888	2047.14	40.4886	4609.54
3.82651	1	3.82651	5	40.7863	1926.4	40.886	4396.05
3.92993	1	3.92993	1	41.1839	1813.2	41.2835	4192.82
4.03335	1	4.03335	4	41.5814	1707.06	41.6809	3999.35
4.13677	0	4.13677	3	41.9789	1607.54	42.0783	3815.18
4.24019	1	4.24019	1	42.3764	1514.21	42.4757	3639.85
4.34361	0	4.34361	1	42.774	1426.69	42.8732	3472.92
4.44703	0	4.44703	1	43.1715	1344.61	43.2706	3314
4.55045	1	4.55045	3	43.569	1267.62	43.668	3162.7
4.65387	1	4.65387	1	43.9666	1195.41	44.0654	3018.65
4.75729	0	4.75729	3	44.3641	1127.66	44.4629	2881.49
4.86071	1	4.86071	5	44.7616	1064.11	44.8603	2750.89
4.96413	0	4.96413	0	45.1591	1004.48	45.2577	2626.53
5.06755	0	5.06755	3	45.5567	948.521	45.6551	2508.12
5.17097	0	5.17097	1	45.9542	896.011	46.0525	2395.36
5.27438	0	5.27438	1	46.3517	846.728	46.45	2287.99
5.3778	0	5.3778	1	46.7493	800.469	46.8474	2185.73
5.48122	1	5.48122	2	47.1468	757.043	47.2448	2088.34
5.58464	1	5.58464	0	47.5443	716.272	47.6422	1995.59
5.68806	1	5.68806	2	47.9418	677.988	48.0397	1907.26
5.79148	1	5.79148	1	48.3394	642.035	48.4371	1823.12
5.8949	0	5.8949	1	48.7369	608.267	48.8345	1742.97
5.99832	1	5.99832	3	49.1344	576.546	49.2319	1666.63
6.10174	0	6.10174	2	49.532	546.743	49.6294	1593.91
6.20516	0	6.20516	2	49.9295	518.738	50.0268	1524.63
6.30858	0	6.30858	1	50.327	492.418	50.4242	1458.63
6.412	0	6.412	0	50.7245	467.678	50.8216	1395.75
6.51542	0	6.51542	1	51.1221	444.417	51.2191	1335.84
6.61884	0	6.61884	5	51.5196	422.544	51.6165	1278.75
6.72225	2	6.72225	1	51.9171	401.972	52.0139	1224.35
6.82567	1	6.82567	0	52.3146	382.62	52.4113	1172.51
6.92909	1	6.92909	3	52.7122	364.41	52.8088	1123.1
7.03251	1	7.03251	2	53.1097	347.272	53.2062	1076.02
7.13593	0	7.13593	0	53.5072	331.139	53.6036	1031.14
7.23935	1	7.23935	3	53.9047	315.948	54.001	988.355
7.34277	1	7.34277	2	54.3023	301.641	54.3984	947.573
7.44619	0	7.44619	2	54.6998	288.162	54.7959	908.694
7.54961	0	7.54961	2	55.0973	275.461	55.1933	871.626
7.65303	1	7.65303	3	55.4949	263.488	55.5907	836.282
7.75645	0	7.75645	1	55.8924	252.199	55.9881	802.579
7.85987	2	7.85987	1	56.2899	241.551	56.3856	770.437
7.96329	1	7.96329	1	56.6874	231.505	56.783	739.783
8.06671	1	8.06671	1	57.085	222.024	57.1804	710.544
8.17013	2	8.17013	2	57.4825	213.072	57.5778	682.653
8.27354	0	8.27354	4	57.88	204.617	57.9753	656.045
8.37696	1	8.37696	0	58.2775	196.629	58.3727	630.658
8.48038	1	8.48038	1	58.6751	189.079	58.7701	606.434
8.5838	1	8.5838	0	59.0726	181.94	59.1675	583.316
8.68722	1	8.68722	1	59.4701	175.186	59.565	561.253
8.79064	1	8.79064	1	59.8677	168.796	59.9624	540.193
8.89406	2	8.89406	2	60.2652	162.745	60.3598	520.089
8.99748	1	8.99748	1	60.6627	157.014	60.7572	500.895
9.1009	1	9.1009	0	61.0603	151.584	61.1547	482.567
9.20432	1	9.20432	1	61.4578	146.435	61.5521	465.064
9.30774	1	9.30774	2	61.8553	141.552	61.9495	448.347
9.41116	2	9.41116	1	62.2528	136.917	62.3469	432.378
9.51458	0	9.51458	1	62.6504	132.517	62.7444	417.122
9.618	2	9.618	1	63.0479	128.337	63.1418	402.544
9.72141	0	9.72141	1	63.4454	124.365	63.5392	388.612
9.82483	1	9.82483	2	63.8429	120.586	63.9366	375.297
9.92825	1	9.92825	1	64.2405	116.991	64.3341	362.567
10.0317	1	10.0317	2	64.638	113.569	64.7315	350.396
10.1351	2	10.1351	1	65.0355	110.308	65.1289	338.758
10.2385	0	10.2385	4	65.433	107.2	65.5263	327.626
10.3419	0	10.3419	2	65.8306	104.236	65.9237	316.977
10.4453	2	10.4453	0	66.2281	101.408	66.3212	306.788
10.5488	2	10.5488	2	66.6256	98.7065	66.7186	297.037
10.6522	0	10.6522	2	67.0232	96.1255	67.116	287.705
10.7556	0	10.7556	2	67.4207	93.6579	67.5135	278.77
10.859	0	10.859	1	67.8182	91.2971	67.9109	270.215
10.9625	1	10.9625	2	68.2157	89.037	68.3083	262.021
11.0659	2	11.0659	4	68.6133	86.872	68.7057	254.171
11.1693	0	11.1693	3	69.0108	84.7967	69.1031	246.65
11.2727	1	11.2727	0	69.4083	82.8061	69.5006	239.442
11.3761	1	11.3761	3	69.8059	80.8955	69.898	232.533
11.4795	1	11.4795	1	70.2034	79.0604	70.2954	225.908
11.583	0	11.583	2	70.6009	77.2968	70.6928	219.554
11.6864	0	11.6864	2	70.9984	75.6007	71.0903	213.459
11.7898	0	11.7898	2	71.396	73.9685	71.4877	207.61
11.8932	0	11.8932	2	71.7935	72.3967	71.8851	201.997
11.9966	3	11.9966	1	72.191	70.8822	72.2825	196.608
12.1001	0	12.1001	0	72.5885	69.4219	72.68	191.432
12.2035	2	12.2035	2	72.9861	68.0129	73.0774	186.461
12.3069	0	12.3069	3	73.3836	66.6527	73.4748	181.685
12.4103	0	12.4103	0	73.7811	65.3386	73.8722	177.094
12.5137	0	12.5137	4	74.1787	64.0683	74.2697	172.681
12.6172	2	12.6172	0	74.5762	62.8396	74.6671	168.437
12.7206	2	12.7206	2	74.9737	61.6505	75.0645	164.354
12.824	1	12.824	1	75.3712	60.4989	75.4619	160.426
12.9274	2	12.9274	2	75.7688	59.3831	75.8594	156.644
13.0308	1	13.0308	2	76.1663	58.3012	76.2568	153.003
13.1342	0	13.1342	1	76.5638	57.2517	76.6542	149.496
13.2377	1	13.2377	1	76.9613	56.233	77.0516	146.117
13.3411	1	13.3411	2	77.3589	55.2437	77.449	142.861
13.4445	1	13.4445	1	77.7564	54.2824	77.8465	139.721
13.5479	1	13.5479	0	78.1539	53.3479	78.2439	136.693
13.6514	1	13.6514	1	78.5515	52.4388	78.6413	133.772
13.7548	1	13.7548	2	78.949	51.5542	79.0387	130.952
13.8582	0	13.8582	1	79.3465	50.6929	79.4362	128.23
13.9616	2	13.9616	3	79.7441	49.8539	79.8336	125.602
14.065	1	14.065	1	80.1416	49.0362	80.231	123.062
14.1684	2	14.1684	0	80.5391	48.239	80.6284	120.607
14.2719	1	14.2719	0	80.9366	47.4614	81.0259	118.234
14.3753	1	14.3753	0	81.3342	46.7026	81.4233	115.939
14.4787	2	14.4787	0	81.7317	45.9618	81.8207	113.718
14.5821	1	14.5821	0	82.1292	45.2384	82.2181	111.569
14.6855	1	14.6855	1	82.5267	44.5316	82.6156	109.488
14.789	3	14.789	2	82.9243	43.8409	83.013	107.473
14.8924	0	14.8924	3	83.3218	43.1656	83.4104	105.52
14.9958	0	14.9958	2	83.7193	42.5051	83.8078	103.627
15.0992	1	15.0992	2	84.1168	41.8589	84.2053	101.791
15.2026	1	15.2026	1	84.5144	41.2265	84.6027	100.011
15.3061	0	15.3061	4	84.9119	40.6074	85.0001	98.2831
15.4095	0	15.4095	1	85.3094	40.0012	85.3975	96.606
15.5129	1	15.5129	1	85.707	39.4073	85.795	94.9773
15.6163	1	15.6163	3	86.1045	38.8255	86.1924	93.3952
15.7197	1	15.7197	1	86.502	38.2552	86.5898	91.8576
15.8232	0	15.8232	1	86.8996	37.6962	86.9872	90.3629
15.9266	3	15.9266	2	87.2971	37.148	87.3846	88.9093
16.03	1	16.03	3	87.6946	36.6104	87.7821	87.4951
16.1334	1	16.1334	1	88.0921	36.083	88.1795	86.1187
16.2368	1	16.2368	3	88.4897	35.5654	88.5769	84.7788
16.3403	0	16.3403	4	88.8872	35.0575	88.9744	83.4738
16.4437	0	16.4437	5	89.2847	34.559	89.3718	82.2024
16.5471	2	16.5471	2	89.6822	34.0695	89.7692	80.9634
16.6505	0	16.6505	1	90.0798	33.5888	90.1666	79.7554
16.7539	1	16.7539	0	90.4773	33.1167	90.564	78.5773
16.8574	2	16.8574	0	90.8748	32.6529	90.9615	77.4279
16.9608	0	16.9608	1	91.2724	32.1973	91.3589	76.3062
17.0642	0	17.0642	1	91.6699	31.7495	91.7563	75.2112
17.1676	0	17.1676	4	92.0674	31.3095	92.1537	74.1419
17.271	0	17.271	3	92.4649	30.877	92.5512	73.0973
17.3744	2	17.3744	2	92.8625	30.4519	92.9486	72.0765
17.4779	0	17.4779	0	93.26	30.0339	93.346	71.0787
17.5813	0	17.5813	0	93.6575	29.6228	93.7434	70.1031
17.6847	1	17.6847	2	94.055	29.2187	94.1409	69.1488
17.7881	1	17.7881	0	94.4526	28.8211	94.5383	68.2152
17.8915	1	17.8915	3	94.8501	28.4301	94.9357	67.3016
17.995	0	17.995	2	95.2476	28.0455	95.3331	66.4072
18.0984	1	18.0984	0	95.6452	27.667	95.7306	65.5313
18.2018	2	18.2018	4	96.0427	27.2947	96.128	64.6735
18.3052	0	18.3052	0	96.4402	26.9283	96.5254	63.833
18.4086	0	18.4086	2	96.8377	26.5678	96.9228	63.0093
18.5121	1	18.5121	2	97.2353	26.213	97.3203	62.2019
18.6155	1	18.6155	2	97.6328	25.8638	97.7177	61.4102
18.7189	0	18.7189	1	98.0303	25.5201	98.1151	60.6338
18.8223	2	18.8223	3	98.4279	25.1817	98.5125	59.8721
18.9257	3	18.9257	1	98.8254	24.8486	98.9099	59.1247
19.0292	2	19.0292	1	99.2229	24.5207	99.3074	58.3912
19.1326	1	19.1326	1	99.6204	24.1979	99.7048	57.6711
19.236	2	19.236	1	100.018	23.88	100.102	56.9641
19.3394	1	19.3394	2	100.415	23.567	100.5	56.2697
19.4428	2	19.4428	3	100.813	23.2588	100.897	55.5876
19.5463	0	19.5463	1	101.211	22.9553	101.294	54.9174
19.6497	1	19.6497	1	101.608	22.6564	101.692	54.2588
19.7531	1	19.7531	1	102.006	22.362	102.089	53.6115
19.8565	1	19.8565	0	102.403	22.0721	102.487	52.9751
19.9599	0	19.9599	2	102.801	21.7866	102.884	52.3494
20.0633	1	20.0633	1	103.198	21.5053	103.282	51.734
20.1668	0	20.1668	2	103.596	21.2283	103.679	51.1287
20.2702	0	20.2702	0	103.993	20.9554	104.076	50.5332
20.3736	1	20.3736	1	104.391	20.6866	104.474	49.9473
20.477	0	20.477	1	104.788	20.4218	104.871	49.3706
20.5804	1	20.5804	1	105.186	20.1609	105.269	48.8031
20.6839	4	20.6839	1	105.583	19.9039	105.666	48.2444
20.7873	0	20.7873	0	105.981	19.6508	106.064	47.6943
20.8907	1	20.8907	1	106.378	19.4013	106.461	47.1527
20.9941	2	20.9941	0	106.776	19.1556	106.858	46.6192
21.0975	1	21.0975	1	107.173	18.9135	107.256	46.0938
21.201	0	21.201	2	107.571	18.6749	107.653	45.5763
21.3044	3	21.3044	3	107.969	18.4399	108.051	45.0663
21.4078	0	21.4078	2	108.366	18.2083	108.448	44.5639
21.5112	0	21.5112	0	108.764	17.9801	108.846	44.0687
21.6146	2	21.6146	1	109.161	17.7552	109.243	43.5807
21.7181	0	21.7181	3	109.559	17.5337	109.64	43.0997
21.8215	0	21.8215	0	109.956	17.3154	110.038	42.6256
21.9249	2	21.9249	3	110.354	17.1002	110.435	42.1581
22.0283	2	22.0283	3	110.751	16.8882	110.833	41.6972
22.1317	2	22.1317	2	111.149	16.6793	111.23	41.2427
22.2352	2	22.2352	2	111.546	16.4735	111.628	40.7944
22.3386	5	22.3386	3	111.944	16.2706	112.025	40.3524
22.442	1	22.442	2	112.341	16.0707	112.422	39.9164
22.5454	0	22.5454	1	112.739	15.8737	112.82	39.4862
22.6488	0	22.6488	3	113.136	15.6795	113.217	39.0619
22.7523	1	22.7523	1	113.534	15.4882	113.615	38.6433
22.8557	0	22.8557	1	113.931	15.2996	114.012	38.2303
22.9591	2	22.9591	0	114.329	15.1138	114.409	37.8227
23.0625	0	23.0625	2	114.726	14.9306	114.807	37.4205
23.1659	2	23.1659	1	115.124	14.7502	115.204	37.0236
23.2693	1	23.2693	1	115.522	14.5723	115.602	36.6319
23.3728	0	23.3728	2	115.919	14.397	115.999	36.2452
23.4762	0	23.4762	1	116.317	14.2242	116.397	35.8635
23.5796	1	23.5796	0	116.714	14.0539	116.794	35.4868
23.683	0	23.683	1	117.112	13.8861	117.191	35.1149
23.7864	0	23.7864	0	117.509	13.7207	117.589	34.7477
23.8899	2	23.8899	3	117.907	13.5577	117.986	34.3852
23.9933	1	23.9933	0	118.304	13.397	118.384	34.0273
24.0967	0	24.0967	0	118.702	13.2387	118.781	33.6739
24.2001	0	24.2001	5	119.099	13.0826	119.179	33.3249
24.3035	0	24.3035	1	119.497	12.9288	119.576	32.9803
24.407	2	24.407	1	119.894	12.7772	119.973	32.6399
24.5104	0	24.5104	4	120.292	12.6278	120.371	32.3038
24.6138	3	24.6138	1	120.689	12.4805	120.768	31.9719
24.7172	0	24.7172	1	121.087	12.3353	121.166	31.6441
24.8206	0	24.8206	1	121.484	12.1923	121.563	31.3202
24.9241	4	24.9241	1	121.882	12.0513	121.961	31.0004
25.0275	0	25.0275	0	122.28	11.9123	122.358	30.6844
25.1309	0	25.1309	2	122.677	11.7753	122.755	30.3724
25.2343	0	25.2343	1	123.075	11.6403	123.153	30.0641
25.3377	1	25.3377	3	123.472	11.5072	123.55	29.7595
25.4412	0	25.4412	1	123.87	11.376	123.948	29.4586
25.5446	1	25.5446	1	124.267	11.2468	124.345	29.1614
25.648	0	25.648	2	124.665	11.1193	124.743	28.8677
25.7514	1	25.7514	1	125.062	10.9937	125.14	28.5776
25.8548	1	25.8548	6	125.46	10.8699	125.537	28.2909
25.9582	1	25.9582	1	125.857	10.7479	125.935	28.0076
26.0617	17	26.0617	12	126.255	10.6277	126.332	27.7278
26.1651	353	26.1651	281	126.652	10.5091	126.73	27.4512
26.2685	10278	26.2685	8008	127.05	10.3923	127.127	27.178
26.3719	40419	26.3719	35118	127.447	10.2771	127.524	26.908
26.4753	50000	26.4753	47991	127.845	10.1636	127.922	26.6411
26.5788	48329	26.5788	50000	128.242	10.0517	128.319	26.3775
26.6822	44592	26.6822	49238	128.64	9.94146	128.717	26.1169
26.7856	40757	26.7856	47262	129.037	9.83277	129.114	25.8594
26.889	38196	26.889	45558	129.435	9.72563	129.512	25.6049
26.9924	35621	26.9924	43844	129.833	9.62003	129.909	25.3535
27.0959	33308	27.0959	42847	130.23	9.51594	130.306	25.1049
27.1993	31848	27.1993	41613	130.628	9.41335	130.704	24.8593
27.3027	30275	27.3027	40122	131.025	9.31222	131.101	24.6166
27.4061	29766	27.4061	39336	131.423	9.21254	131.499	24.3767
27.5095	28969	27.5095	38897	131.82	9.1143	131.896	24.1395
27.613	27695	27.613	37884	132.218	9.01746	132.294	23.9052
27.7164	26507	27.7164	37106	132.615	8.92201	132.691	23.6735
27.8198	25451	27.8198	36035	133.013	8.82792	133.088	23.4446
27.9232	24534	27.9232	34808	133.41	8.73519	133.486	23.2183
28.0266	24179	28.0266	33994	133.808	8.64378	133.883	22.9947
28.1301	22786	28.1301	33535	134.205	8.55368	134.281	22.7736
28.2335	21997	28.2335	32211	134.603	8.46487	134.678	22.5551
28.3369	21476	28.3369	31816	135	8.37734	135.076	22.3391
28.4403	20971	28.4403	31188	135.398	8.29106	135.473	22.1256
28.5437	20130	28.5437	30654	135.795	8.20601	135.87	21.9145
28.6471	19516	28.6471	29965	136.193	8.12218	136.268	21.706
28.7506	18820	28.7506	28920	136.59	8.03956	136.665	21.4997
28.854	18376	28.854	28304	136.988	7.95811	137.063	21.2959
28.9574	17718	28.9574	27756	137.386	7.87784	137.46	21.0944
29.0608	17224	29.0608	26963	137.783	7.79871	137.858	20.8953
29.1642	16902	29.1642	26873	138.181	7.72072	138.255	20.6984
29.2677	16244	29.2677	25709	138.578	7.64384	138.652	20.5038
29.3711	15978	29.3711	25766	138.976	7.56806	139.05	20.3114
29.4745	15809	29.4745	25749	139.373	7.49337	139.447	20.1212
29.5779	15040	29.5779	24224	139.771	7.41975	139.845	19.9332
29.6813	14587	29.6813	24111	140.168	7.34718	140.242	19.7474
29.7848	14467	29.7848	23766	140.566	7.27566	140.639	19.5636
29.8882	13688	29.8882	22822	140.963	7.20515	141.037	19.382
29.9916	13273	29.9916	22418	141.361	7.13566	141.434	19.2025
30.095	13238	30.095	22342	141.758	7.06716	141.832	19.025
30.1984	12660	30.1984	21667	142.156	6.99964	142.229	18.8495
30.3019	12423	30.3019	21337	142.553	6.93309	142.627	18.676
30.4053	12159	30.4053	20773	142.951	6.86749	143.024	18.5045
30.5087	11700	30.5087	20238	143.348	6.80283	143.421	18.335
30.6121	11351	30.6121	19727	143.746	6.73909	143.819	18.1674
30.7155	11108	30.7155	19745	144.144	6.67627	144.216	18.0017
30.819	10596	30.819	19039	144.541	6.61435	144.614	17.8379
30.9224	10449	30.9224	18896	144.939	6.55331	145.011	17.676
31.0258	10151	31.0258	18219	145.336	6.49315	145.409	17.5159
31.1292	9905	31.1292	18151	145.734	6.43385	145.806	17.3576
31.2326	10180	31.2326	17931	146.131	6.3754	146.203	17.2011
31.3361	9532	31.3361	17131	146.529	6.31778	146.601	17.0464
31.4395	9213	31.4395	16877	146.926	6.26099	146.998	16.8935
31.5429	9061	31.5429	16397	147.324	6.20501	147.396	16.7423
31.6463	8611	31.6463	16360	147.721	6.14984	147.793	16.5928
31.7497	8576	31.7497	16178	148.119	6.09545	148.191	16.445
31.8531	8285	31.8531	15670	148.516	6.04184	148.588	16.2989
31.9566	8042	31.9566	15071	148.914	5.989	148.985	16.1545
32.06	8040	32.06	15182	149.311	5.93692	149.383	16.0117
32.1634	7807	32.1634	14703	149.709	5.88558	149.78	15.8705
32.2668	7423	32.2668	14344	150.106	5.83498	150.178	15.7309
32.3702	7380	32.3702	14284	150.504	5.7851	150.575	15.5929
32.4737	7229	32.4737	13848	150.901	5.73593	150.973	15.4565
32.5771	7263	32.5771	13443	151.299	5.68747	151.37	15.3216
32.6805	7010	32.6805	13833	151.697	5.6397	151.767	15.1882
32.7839	6637	32.7839	13281	152.094	5.59262	152.165	15.0564
32.8873	6567	32.8873	12725	152.492	5.54621	152.562	14.926
32.9908	6470	32.9908	12568	152.889	5.50046	152.96	14.7971
33.0942	6231	33.0942	12530	153.287	5.45537	153.357	14.6697
33.1976	6182	33.1976	12410	153.684	5.41093	153.754	14.5437
33.301	6172	33.301	12164	154.082	5.36712	154.152	14.4192
33.4044	5880	33.4044	11788	154.479	5.32394	154.549	14.296
33.5078	5843	33.5078	11612	154.877	5.28137	154.947	14.1743
33.6113	5624	33.6113	11519	155.274	5.23942	155.344	14.0539
33.7147	5489	33.7147	11359	155.672	5.19806	155.742	13.9349
33.8181	5329	33.8181	11007	156.069	5.1573	156.139	13.8172
33.9215	5318	33.9215	10700	156.467	5.11712	156.536	13.7009
34.0249	5085	34.0249	10657	156.864	5.07752	156.934	13.5859
34.1284	5017	34.1284	10310	157.262	5.03848	157.331	13.4721
34.2318	4902	34.2318	10367	157.659	5	157.729	13.3597
34.3352	4761	34.3352	10309	158.057	4.96208	158.126	13.2486
34.4386	4696	34.4386	9999	158.455	4.92469	158.524	13.1387
34.5421	4608	34.5421	9614	158.852	4.88784	158.921	13.03
34.6455	4567	34.6455	9663	159.25	4.85152	159.318	12.9226
34.7489	4399	34.7489	9638	159.647	4.81572	159.716	12.8164
34.8523	4319	34.8523	9029	160.045	4.78043	160.113	12.7113
34.9557	4270	34.9557	9032	160.442	4.74564	160.511	12.6075
35.0591	4102	35.0591	8965	160.84	4.71136	160.908	12.5049
35.1626	3944	35.1626	8577	161.237	4.67756	161.306	12.4034
35.266	4024	35.266	8893	161.635	4.64425	161.703	12.303
35.3694	3841	35.3694	8475	162.032	4.61141	162.1	12.2038
35.4728	3894	35.4728	8443	162.43	4.57905	162.498	12.1057
35.5762	3759	35.5762	8199	162.827	4.54714	162.895	12.0087
35.6797	3586	35.6797	7879	163.225	4.5157	163.293	11.9128
35.7831	3599	35.7831	8036	163.622	4.4847	163.69	11.818
35.8865	3555	35.8865	7786	164.02	4.45415	164.088	11.7243
35.9899	3477	35.9899	7801	164.417	4.42404	164.485	11.6316
36.0933	3374	36.0933	7614	164.815	4.39435	164.882	11.54
36.1968	3293	36.1968	7429	165.212	4.36509	165.28	11.4494
36.3002	3096	36.3002	7148	165.61	4.33625	165.677	11.3598
36.4036	3134	36.4036	7296	166.008	4.30783	166.075	11.2712
36.507	3128	36.507	7074	166.405	4.27981	166.472	11.1837
36.6104	3002	36.6104	6927	166.803	4.25219	166.869	11.0971
36.7139	3031	36.7139	6798	167.2	4.22496	167.267	11.0115
36.8173	3003	36.8173	6786	167.598	4.19813	167.664	10.9269
36.9207	2795	36.9207	6728	167.995	4.17168	168.062	10.8432
37.0241	2819	37.0241	6458	168.393	4.14561	168.459	10.7605
37.1275	2734	37.1275	6550	168.79	4.11991	168.857	10.6787
37.2309	2727	37.2309	6223	169.188	4.09458	169.254	10.5978
37.3344	2589	37.3344	6136	169.585	4.06961	169.651	10.5178
37.4378	2637	37.4378	5998	169.983	4.045	170.049	10.4388
37.5412	2605	37.5412	5934	170.38	4.02074	170.446	10.3606
37.6446	2502	37.6446	5843	170.778	3.99683	170.844	10.2834
37.748	2486	37.748	5858	171.175	3.97326	171.241	10.2069
37.8515	2485	37.8515	5906	171.573	3.95003	171.639	10.1314
37.9549	2399	37.9549	5732	171.97	3.92713	172.036	10.0567
38.0583	2368	38.0583	5653	172.368	3.90456	172.433	9.98284
38.1617	2334	38.1617	5511	172.766	3.88231	172.831	9.90982
38.2651	2257	38.2651	5432	173.163	3.86038	173.228	9.83762
38.3686	2387	38.3686	5390	173.561	3.83877	173.626	9.76624
38.472	2170	38.472	5271	173.958	3.81746	174.023	9.69567
38.5754	2100	38.5754	5146	174.356	3.79646	174.421	9.62589
38.6788	2134	38.6788	5194	174.753	3.77576	174.818	9.5569
38.7822	2069	38.7822	5150	175.151	3.75535	175.215	9.48868
38.8857	2096	38.8857	5060	175.548	3.73524	175.613	9.42124
38.9891	1993	38.9891	4909	175.946	3.71541	176.01	9.35456
39.0925	1938	39.0925	4703	176.343	3.69587	176.408	9.28863
39.1959	1959	39.1959	4677	176.741	3.67661	176.805	9.22344
39.2993	1961	39.2993	4666	177.138	3.65763	177.203	9.15899
39.4027	1915	39.4027	4532	177.536	3.63891	177.6	9.09527
39.5062	1789	39.5062	4604	177.933	3.62047	177.997	9.03226
39.6096	1791	39.6096	4574	178.331	3.60228	178.395	8.96997
39.713	1766	39.713	4375	178.728	3.58436	178.792	8.90838
39.8164	1721	39.8164	4373	179.126	3.5667	179.19	8.84748
39.9198	1733	39.9198	4321	179.523	3.54928	179.587	8.78727
40.0233	1626	40.0233	4253	179.921	3.53212	179.984	8.72774
40.1267	1616	40.1267	4064	180.319	3.5152	180.382	8.66888
40.2301	1659	40.2301	4145	180.716	3.49853	180.779	8.61069
40.3335	1615	40.3335	3958	181.114	3.48209	181.177	8.55315
40.437	1542	40.437	4082	181.511	3.46589	181.574	8.49626
40.5404	1500	40.5404	3907	181.909	3.44992	181.972	8.44002
40.6438	1489	40.6438	3884	182.306	3.43418	182.369	8.3844
40.7472	1540	40.7472	3905	182.704	3.41866	182.766	8.32942
40.8506	1488	40.8506	3744	183.101	3.40337	183.164	8.27505
40.954	1521	40.954	3722	183.499	3.38829	183.561	8.2213
41.0575	1377	41.0575	3683	183.896	3.37343	183.959	8.16815
41.1609	1429	41.1609	3640	184.294	3.35879	184.356	8.11561
41.2643	1405	41.2643	3558	184.691	3.34435	184.754	8.06365
41.3677	1349	41.3677	3435	185.089	3.33012	185.151	8.01229
41.4711	1334	41.4711	3458	185.486	3.31609	185.548	7.9615
41.5746	1348	41.5746	3457	185.884	3.30227	185.946	7.91128
41.678	1252	41.678	3426	186.281	3.28864	186.343	7.86164
41.7814	1326	41.7814	3289	186.679	3.27521	186.741	7.81255
41.8848	1283	41.8848	3387	187.077	3.26197	187.138	7.76401
41.9882	1241	41.9882	3324	187.474	3.24892	187.536	7.71602
42.0917	1243	42.0917	3231	187.872	3.23605	187.933	7.66858
42.1951	1236	42.1951	3187	188.269	3.22337	188.33	7.62167
42.2985	1162	42.2985	3097	188.667	3.21087	188.728	7.57528
42.4019	1221	42.4019	3123	189.064	3.19855	189.125	7.52942
42.5053	1194	42.5053	3019	189.462	3.18641	189.523	7.48408
42.6088	1076	42.6088	2930	189.859	3.17444	189.92	7.43925
42.7122	1202	42.7122	2989	190.257	3.16264	190.317	7.39493
42.8156	1135	42.8156	3043	190.654	3.15101	190.715	7.3511
42.919	1062	42.919	2726	191.052	3.13955	191.112	7.30777
43.0224	1054	43.0224	2824	191.449	3.12825	191.51	7.26493
43.1258	1043	43.1258	2835	191.847	3.11711	191.907	7.22257
43.2293	1068	43.2293	2636	192.244	3.10614	192.305	7.18069
43.3327	1025	43.3327	2707	192.642	3.09532	192.702	7.13928
43.4361	1010	43.4361	2658	193.039	3.08465	193.099	7.09834
43.5395	981	43.5395	2618	193.437	3.07414	193.497	7.05786
43.6429	964	43.6429	2551	193.834	3.06377	193.894	7.01784
43.7464	932	43.7464	2582	194.232	3.05356	194.292	6.97827
43.8498	967	43.8498	2435	194.63	3.04349	194.689	6.93914
43.9532	943	43.9532	2421	195.027	3.03357	195.087	6.90046
44.0566	955	44.0566	2477	195.425	3.02379	195.484	6.86221
44.16	988	44.16	2446	195.822	3.01414	195.881	6.82439
44.2635	865	44.2635	2365	196.22	3.00464	196.279	6.787
44.3669	840	44.3669	2320	196.617	2.99527	196.676	6.75003
44.4703	865	44.4703	2350	197.015	2.98604	197.074	6.71348
44.5737	905	44.5737	2272	197.412	2.97694	197.471	6.67734
44.6771	876	44.6771	2285	197.81	2.96796	197.869	6.64161
44.7806	862	44.7806	2307	198.207	2.95912	198.266	6.60628
44.884	810	44.884	2287	198.605	2.9504	198.663	6.57135
44.9874	816	44.9874	2216	199.002	2.94181	199.061	6.53682
45.0908	777	45.0908	2140	199.4	2.93334	199.458	6.50267
45.1942	785	45.1942	2236	199.797	2.925	199.856	6.46891
45.2977	782	45.2977	2086	200.195	2.91677	200.253	6.43553
45.4011	760	45.4011	2106	200.592	2.90866	200.651	6.40252
45.5045	758	45.5045	2221	200.99	2.90066	201.048	6.36989
45.6079	739	45.6079	1983	201.388	2.89278	201.445	6.33763
45.7113	757	45.7113	2029	201.785	2.88502	201.843	6.30573
45.8147	724	45.8147	2036	202.183	2.87736	202.24	6.27419
45.9182	748	45.9182	2018	202.58	2.86982	202.638	6.243
46.0216	732	46.0216	1945	202.978	2.86238	203.035	6.21217
46.125	741	46.125	1898	203.375	2.85505	203.433	6.18168
46.2284	727	46.2284	1992	203.773	2.84782	203.83	6.15154
46.3319	713	46.3319	1941	204.17	2.8407	204.227	6.12174
46.4353	678	46.4353	1938	204.568	2.83367	204.625	6.09227
46.5387	700	46.5387	1750	204.965	2.82675	205.022	6.06314
46.6421	647	46.6421	1819	205.363	2.81993	205.42	6.03434
46.7455	704	46.7455	1844	205.76	2.81321	205.817	6.00586
46.8489	638	46.8489	1794	206.158	2.80658	206.214	5.9777
46.9524	633	46.9524	1767	206.555	2.80005	206.612	5.94986
47.0558	650	47.0558	1787	206.953	2.79361	207.009	5.92233
47.1592	580	47.1592	1769	207.35	2.78726	207.407	5.89511
47.2626	614	47.2626	1743	207.748	2.781	207.804	5.8682
47.366	567	47.366	1635	208.145	2.77483	208.202	5.8416
47.4695	579	47.4695	1650	208.543	2.76876	208.599	5.81529
47.5729	599	47.5729	1556	208.941	2.76276	208.996	5.78928
47.6763	607	47.6763	1597	209.338	2.75686	209.394	5.76357
47.7797	653	47.7797	1545	209.736	2.75104	209.791	5.73814
47.8831	584	47.8831	1499	210.133	2.7453	210.189	5.713
47.9866	513	47.9866	1566	210.531	2.73964	210.586	5.68814
48.09	547	48.09	1505	210.928	2.73407	210.984	5.66357
48.1934	589	48.1934	1529	211.326	2.72857	211.381	5.63927
48.2968	553	48.2968	1487	211.723	2.72316	211.778	5.61525
48.4002	500	48.4002	1449	212.121	2.71782	212.176	5.59149
48.5037	517	48.5037	1435	212.518	2.71255	212.573	5.56801
48.6071	466	48.6071	1445	212.916	2.70737	212.971	5.54479
48.7105	492	48.7105	1414	213.313	2.70225	213.368	5.52183
48.8139	500	48.8139	1493	213.711	2.69721	213.766	5.49913
48.9173	444	48.9173	1327	214.108	2.69225	214.163	5.47668
49.0207	514	49.0207	1381	214.506	2.68735	214.56	5.45449
49.1242	475	49.1242	1381	214.903	2.68252	214.958	5.43255
49.2276	464	49.2276	1305	215.301	2.67776	215.355	5.41086
49.331	477	49.331	1283	215.699	2.67307	215.753	5.38941
49.4344	511	49.4344	1416	216.096	2.66845	216.15	5.3682
49.5378	467	49.5378	1322	216.494	2.6639	216.548	5.34724
49.6413	484	49.6413	1326	216.891	2.65941	216.945	5.32651
49.7447	478	49.7447	1248	217.289	2.65498	217.342	5.30601
49.8481	455	49.8481	1230	217.686	2.65062	217.74	5.28574
49.9515	458	49.9515	1255	218.084	2.64631	218.137	5.2657
50.0549	433	50.0549	1239	218.481	2.64208	218.535	5.24589
50.1584	442	50.1584	1159	218.879	2.6379	218.932	5.22631
50.2618	452	50.2618	1212	219.276	2.63378	219.329	5.20694
50.3652	441	50.3652	1232	219.674	2.62972	219.727	5.18779
50.4686	416	50.4686	1213	220.071	2.62572	220.124	5.16886
50.572	425	50.572	1196	220.469	2.62177	220.522	5.15014
50.6755	430	50.6755	1134	220.866	2.61788	220.919	5.13163
50.7789	420	50.7789	1172	221.264	2.61405	221.317	5.11333
50.8823	391	50.8823	1164	221.661	2.61027	221.714	5.09524
50.9857	451	50.9857	1113	222.059	2.60655	222.111	5.07735
51.0891	386	51.0891	1069	222.456	2.60288	222.509	5.05966
51.1926	379	51.1926	1051	222.854	2.59926	222.906	5.04217
51.296	396	51.296	1049	223.252	2.5957	223.304	5.02488
51.3994	378	51.3994	1064	223.649	2.59218	223.701	5.00779
51.5028	374	51.5028	1036	224.047	2.58872	224.099	4.99088
51.6062	355	51.6062	1036	224.444	2.5853	224.496	4.97417
51.7097	386	51.7097	1031	224.842	2.58194	224.893	4.95765
51.8131	353	51.8131	1043	225.239	2.57862	225.291	4.94131
51.9165	344	51.9165	1025	225.637	2.57535	225.688	4.92516
52.0199	383	52.0199	1037	226.034	2.57212	226.086	4.90919
52.1233	384	52.1233	1030	226.432	2.56895	226.483	4.8934
52.2268	374	52.2268	965	226.829	2.56581	226.881	4.87778
52.3302	319	52.3302	1002	227.227	2.56273	227.278	4.86235
52.4336	351	52.4336	946	227.624	2.55968	227.675	4.84708
52.537	314	52.537	976	228.022	2.55669	228.073	4.83199
52.6404	357	52.6404	905	228.419	2.55373	228.47	4.81707
52.7438	304	52.7438	932	228.817	2.55081	228.868	4.80232
52.8473	317	52.8473	915	229.214	2.54794	229.265	4.78774
52.9507	342	52.9507	929	229.612	2.54511	229.662	4.77331
53.0541	329	53.0541	904	230.01	2.54232	230.06	4.75906
53.1575	331	53.1575	866	230.407	2.53957	230.457	4.74496
53.2609	319	53.2609	911	230.805	2.53686	230.855	4.73102
53.3644	275	53.3644	877	231.202	2.53418	231.252	4.71724
53.4678	314	53.4678	882	231.6	2.53155	231.65	4.70361
53.5712	325	53.5712	850	231.997	2.52895	232.047	4.69014
53.6746	301	53.6746	890	232.395	2.52639	232.444	4.67682
53.778	298	53.778	867	232.792	2.52387	232.842	4.66365
53.8815	327	53.8815	848	233.19	2.52138	233.239	4.65063
53.9849	276	53.9849	781	233.587	2.51893	233.637	4.63775
54.0883	248	54.0883	892	233.985	2.51652	234.034	4.62502
54.1917	311	54.1917	831	234.382	2.51414	234.432	4.61244
54.2951	294	54.2951	781	234.78	2.51179	234.829	4.59999
54.3986	282	54.3986	783	235.177	2.50947	235.226	4.58769
54.502	275	54.502	795	235.575	2.50719	235.624	4.57552
54.6054	264	54.6054	826	235.972	2.50495	236.021	4.56349
54.7088	291	54.7088	808	236.37	2.50273	236.419	4.5516
54.8122	285	54.8122	776	236.767	2.50054	236.816	4.53984
54.9156	252	54.9156	751	237.165	2.49839	237.214	4.52822
55.0191	261	55.0191	770	237.563	2.49627	237.611	4.51672
55.1225	258	55.1225	820	237.96	2.49418	238.008	4.50536
55.2259	263	55.2259	730	238.358	2.49212	238.406	4.49412
55.3293	262	55.3293	756	238.755	2.49008	238.803	4.48301
55.4327	262	55.4327	763	239.153	2.48808	239.201	4.47203
55.5362	284	55.5362	721	239.55	2.48611	239.598	4.46117
55.6396	284	55.6396	706	239.948	2.48416	239.996	4.45043
55.743	240	55.743	709	240.345	2.48224	240.393	4.43981
55.8464	257	55.8464	689	240.743	2.48035	240.79	4.42931
55.9498	240	55.9498	707	241.14	2.47849	241.188	4.41894
56.0533	252	56.0533	688	241.538	2.47665	241.585	4.40867
56.1567	250	56.1567	694	241.935	2.47484	241.983	4.39853
56.2601	241	56.2601	642	242.333	2.47305	242.38	4.38849
56.3635	223	56.3635	663	242.73	2.47129	242.777	4.37858
56.4669	240	56.4669	666	243.128	2.46956	243.175	4.36877
56.5704	255	56.5704	648	243.525	2.46785	243.572	4.35907
56.6738	204	56.6738	699	243.923	2.46617	243.97	4.34949
56.7772	235	56.7772	663	244.321	2.4645	244.367	4.34001
56.8806	235	56.8806	663	244.718	2.46287	244.765	4.33064
56.984	237	56.984	604	245.116	2.46125	245.162	4.32137
57.0875	195	57.0875	636	245.513	2.45966	245.559	4.31221
57.1909	223	57.1909	639	245.911	2.45809	245.957	4.30315
57.2943	217	57.2943	612	246.308	2.45655	246.354	4.29419
57.3977	261	57.3977	622	246.706	2.45503	246.752	4.28534
57.5011	196	57.5011	589	247.103	2.45352	247.149	4.27658
57.6046	217	57.6046	557	247.501	2.45204	247.547	4.26793
57.708	203	57.708	605	247.898	2.45059	247.944	4.25937
57.8114	217	57.8114	622	248.296	2.44915	248.341	4.2509
57.9148	202	57.9148	591	248.693	2.44773	248.739	4.24254
58.0182	211	58.0182	527	249.091	2.44633	249.136	4.23426
58.1217	217	58.1217	573	249.488	2.44496	249.534	4.22608
58.2251	196	58.2251	514	249.886	2.4436	249.931	4.218
58.3285	228	58.3285	560	250.283	2.44226	250.329	4.21
58.4319	195	58.4319	563	250.681	2.44094	250.726	4.2021
58.5353	205	58.5353	533	251.078	2.43964	251.123	4.19428
58.6388	194	58.6388	553	251.476	2.43836	251.521	4.18655
58.7422	204	58.7422	554	251.874	2.4371	251.918	4.17891
58.8456	210	58.8456	548	252.271	2.43585	252.316	4.17135
58.949	214	58.949	545	252.669	2.43463	252.713	4.16388
59.0524	172	59.0524	552	253.066	2.43342	253.111	4.1565
59.1558	181	59.1558	493	253.464	2.43223	253.508	4.1492
59.2593	179	59.2593	531	253.861	2.43105	253.905	4.14198
59.3627	190	59.3627	485	254.259	2.42989	254.303	4.13484
59.4661	197	59.4661	515	254.656	2.42875	254.7	4.12778
59.5695	185	59.5695	543	255.054	2.42762	255.098	4.1208
59.6729	181	59.6729	493	255.451	2.42652	255.495	4.1139
59.7764	182	59.7764	500	255.849	2.42542	255.892	4.10708
59.8798	200	59.8798	483	256.246	2.42434	256.29	4.10033
59.9832	189	59.9832	491	256.644	2.42328	256.687	4.09366
60.0866	191	60.0866	500	257.041	2.42223	257.085	4.08707
60.19	177	60.19	526	257.439	2.4212	257.482	4.08055
60.2934	196	60.2934	475	257.836	2.42019	257.88	4.07411
60.3969	171	60.3969	476	258.234	2.41918	258.277	4.06773
60.5003	177	60.5003	474	258.631	2.41819	258.674	4.06143
60.6037	172	60.6037	438	259.029	2.41722	259.072	4.0552
60.7071	161	60.7071	471	259.427	2.41626	259.469	4.04904
60.8105	181	60.8105	440	259.824	2.41531	259.867	4.04295
60.914	156	60.914	454	260.222	2.41438	260.264	4.03693
61.0174	161	61.0174	429	260.619	2.41346	260.662	4.03097
61.1208	159	61.1208	427	261.017	2.41255	261.059	4.02509
61.2242	152	61.2242	455	261.414	2.41166	261.456	4.01927
61.3276	135	61.3276	477	261.812	2.41078	261.854	4.01351
61.4311	152	61.4311	436	262.209	2.40991	262.251	4.00782
61.5345	162	61.5345	410	262.607	2.40906	262.649	4.0022
61.6379	128	61.6379	425	263.004	2.40821	263.046	3.99663
61.7413	162	61.7413	464	263.402	2.40738	263.444	3.99114
61.8447	143	61.8447	439	263.799	2.40656	263.841	3.9857
61.9482	184	61.9482	440	264.197	2.40575	264.238	3.98032
62.0516	167	62.0516	443	264.594	2.40496	264.636	3.97501
62.155	140	62.155	398	264.992	2.40417	265.033	3.96975
62.2584	117	62.2584	380	265.389	2.4034	265.431	3.96455
62.3618	141	62.3618	432	265.787	2.40264	265.828	3.95942
62.4653	138	62.4653	401	266.185	2.40188	266.226	3.95434
62.5687	146	62.5687	419	266.582	2.40114	266.623	3.94931
62.6721	128	62.6721	364	266.98	2.40041	267.02	3.94435
62.7755	132	62.7755	381	267.377	2.39969	267.418	3.93944
62.8789	125	62.8789	422	267.775	2.39898	267.815	3.93458
62.9824	132	62.9824	388	268.172	2.39828	268.213	3.92978
63.0858	130	63.0858	331	268.57	2.3976	268.61	3.92504
63.1892	167	63.1892	386	268.967	2.39692	269.007	3.92035
63.2926	142	63.2926	400	269.365	2.39625	269.405	3.91571
63.396	146	63.396	368	269.762	2.39559	269.802	3.91112
63.4995	138	63.4995	339	270.16	2.39494	270.2	3.90658
63.6029	144	63.6029	360	270.557	2.39429	270.597	3.9021
63.7063	145	63.7063	360	270.955	2.39366	270.995	3.89767
63.8097	115	63.8097	337	271.352	2.39304	271.392	3.89328
63.9131	116	63.9131	327	271.75	2.39242	271.789	3.88895
64.0165	136	64.0165	357	272.147	2.39182	272.187	3.88466
64.12	105	64.12	364	272.545	2.39122	272.584	3.88043
64.2234	118	64.2234	350	272.942	2.39063	272.982	3.87624
64.3268	129	64.3268	368	273.34	2.39005	273.379	3.8721
64.4302	102	64.4302	348	273.738	2.38948	273.777	3.868
64.5336	125	64.5336	342	274.135	2.38892	274.174	3.86395
64.6371	102	64.6371	349	274.533	2.38836	274.571	3.85995
64.7405	140	64.7405	344	274.93	2.38782	274.969	3.85599
64.8439	118	64.8439	313	275.328	2.38728	275.366	3.85208
64.9473	112	64.9473	361	275.725	2.38675	275.764	3.84821
65.0507	122	65.0507	317	276.123	2.38622	276.161	3.84438
65.1542	112	65.1542	311	276.52	2.3857	276.559	3.8406
65.2576	98	65.2576	308	276.918	2.3852	276.956	3.83686
65.361	110	65.361	324	277.315	2.38469	277.353	3.83316
65.4644	109	65.4644	306	277.713	2.3842	277.751	3.82951
65.5678	107	65.5678	327	278.11	2.38371	278.148	3.82589
65.6713	122	65.6713	340	278.508	2.38323	278.546	3.82232
65.7747	112	65.7747	313	278.905	2.38276	278.943	3.81878
65.8781	116	65.8781	270	279.303	2.38229	279.341	3.81529
65.9815	114	65.9815	311	279.7	2.38183	279.738	3.81184
66.0849	100	66.0849	302	280.098	2.38137	280.135	3.80842
66.1883	101	66.1883	337	280.496	2.38093	280.533	3.80504
66.2918	102	66.2918	298	280.893	2.38049	280.93	3.80171
66.3952	106	66.3952	307	281.291	2.38005	281.328	3.7984
66.4986	90	66.4986	311	281.688	2.37962	281.725	3.79514
66.602	95	66.602	281	282.086	2.3792	282.122	3.79191
66.7054	108	66.7054	318	282.483	2.37879	282.52	3.78872
66.8089	88	66.8089	312	282.881	2.37837	282.917	3.78557
66.9123	112	66.9123	269	283.278	2.37797	283.315	3.78245
67.0157	103	67.0157	297	283.676	2.37757	283.712	3.77936
67.1191	96	67.1191	296	284.073	2.37718	284.11	3.77631
67.2225	98	67.2225	285	284.471	2.37679	284.507	3.7733
67.326	105	67.326	294	284.868	2.37641	284.904	3.77032
67.4294	105	67.4294	246	285.266	2.37603	285.302	3.76737
67.5328	93	67.5328	261	285.663	2.37566	285.699	3.76446
67.6362	113	67.6362	289	286.061	2.3753	286.097	3.76158
67.7396	95	67.7396	271	286.458	2.37494	286.494	3.75873
67.8431	98	67.8431	287	286.856	2.37458	286.892	3.75591
67.9465	100	67.9465	262	287.253	2.37423	287.289	3.75313
68.0499	93	68.0499	265	287.651	2.37389	287.686	3.75037
68.1533	100	68.1533	262	288.049	2.37355	288.084	3.74765
68.2567	110	68.2567	246	288.446	2.37321	288.481	3.74496
68.3602	93	68.3602	237	288.844	2.37288	288.879	3.7423
68.4636	90	68.4636	266	289.241	2.37256	289.276	3.73967
68.567	100	68.567	295	289.639	2.37223	289.674	3.73706
68.6704	79	68.6704	277	290.036	2.37192	290.071	3.73449
68.7738	120	68.7738	247	290.434	2.37161	290.468	3.73195
68.8773	85	68.8773	276	290.831	2.3713	290.866	3.72943
68.9807	90	68.9807	235	291.229	2.371	291.263	3.72695
69.0841	73	69.0841	224	291.626	2.3707	291.661	3.72449
69.1875	106	69.1875	232	292.024	2.3704	292.058	3.72206
69.2909	78	69.2909	274	292.421	2.37011	292.456	3.71966
69.3944	88	69.3944	239	292.819	2.36983	292.853	3.71728
69.4978	97	69.4978	244	293.216	2.36954	293.25	3.71493
69.6012	75	69.6012	251	293.614	2.36927	293.648	3.71261
69.7046	91	69.7046	224	294.011	2.36899	294.045	3.71031
69.808	61	69.808	251	294.409	2.36872	294.443	3.70804
69.9115	92	69.9115	269	294.807	2.36846	294.84	3.7058
70.0149	74	70.0149	230	295.204	2.36819	295.237	3.70358
70.1183	100	70.1183	223	295.602	2.36793	295.635	3.70138
70.2217	81	70.2217	225	295.999	2.36768	296.032	3.69921
70.3251	85	70.3251	248	296.397	2.36743	296.43	3.69707
70.4286	92	70.4286	210	296.794	2.36718	296.827	3.69495
70.532	97	70.532	240	297.192	2.36694	297.225	3.69285
70.6354	69	70.6354	221	297.589	2.3667	297.622	3.69078
70.7388	85	70.7388	232	297.987	2.36646	298.019	3.68873
70.8422	81	70.8422	246	298.384	2.36622	298.417	3.6867
70.9456	71	70.9456	210	298.782	2.36599	298.814	3.68469
71.0491	86	71.0491	215	299.179	2.36577	299.212	3.68271
71.1525	85	71.1525	203	299.577	2.36554	299.609	3.68075
71.2559	71	71.2559	235	299.974	2.36532	300.007	3.67882
71.3593	68	71.3593	222	300.372	2.3651	300.404	3.6769
71.4627	78	71.4627	213	300.769	2.36489	300.801	3.67501
71.5662	80	71.5662	228	301.167	2.36468	301.199	3.67313
71.6696	93	71.6696	221	301.564	2.36447	301.596	3.67128
71.773	74	71.773	200	301.962	2.36427	301.994	3.66945
71.8764	58	71.8764	225	302.36	2.36406	302.391	3.66764
71.9798	73	71.9798	220	302.757	2.36386	302.789	3.66585
72.0833	69	72.0833	209	303.155	2.36367	303.186	3.66408
72.1867	89	72.1867	213	303.552	2.36347	303.583	3.66234
72.2901	90	72.2901	212	303.95	2.36328	303.981	3.66061
72.3935	69	72.3935	190	304.347	2.36309	304.378	3.6589
72.4969	77	72.4969	217	304.745	2.36291	304.776	3.6572
72.6004	84	72.6004	192	305.142	2.36272	305.173	3.65553
72.7038	73	72.7038	196	305.54	2.36254	305.57	3.65388
72.8072	73	72.8072	213	305.937	2.36237	305.968	3.65225
72.9106	83	72.9106	201	306.335	2.36219	306.365	3.65063
73.014	82	73.014	179	306.732	2.36202	306.763	3.64903
73.1175	74	73.1175	208	307.13	2.36185	307.16	3.64745
73.2209	89	73.2209	195	307.527	2.36168	307.558	3.64589
73.3243	74	73.3243	206	307.925	2.36152	307.955	3.64435
73.4277	68	73.4277	192	308.322	2.36135	308.352	3.64282
73.5311	79	73.5311	199	308.72	2.36119	308.75	3.64131
73.6345	73	73.6345	198	309.118	2.36103	309.147	3.63982
73.738	64	73.738	189	309.515	2.36088	309.545	3.63834
73.8414	54	73.8414	199	309.913	2.36072	309.942	3.63688
73.9448	77	73.9448	188	310.31	2.36057	310.34	3.63544
74.0482	69	74.0482	198	310.708	2.36042	310.737	3.63402
74.1516	73	74.1516	172	311.105	2.36027	311.134	3.63261
74.2551	58	74.2551	175	311.503	2.36013	311.532	3.63121
74.3585	67	74.3585	202	311.9	2.35999	311.929	3.62983
74.4619	57	74.4619	183	312.298	2.35984	312.327	3.62847
74.5653	64	74.5653	183	312.695	2.35971	312.724	3.62712
74.6687	67	74.6687	196	313.093	2.35957	313.122	3.62579
74.7722	66	74.7722	190	313.49	2.35943	313.519	3.62447
74.8756	71	74.8756	184	313.888	2.3593	313.916	3.62317
74.979	71	74.979	193	314.285	2.35917	314.314	3.62188
75.0824	62	75.0824	182	314.683	2.35904	314.711	3.62061
75.1858	65	75.1858	185	315.08	2.35891	315.109	3.61935
75.2892	62	75.2892	194	315.478	2.35879	315.506	3.61811
75.3927	85	75.3927	183	315.875	2.35866	315.904	3.61688
75.4961	75	75.4961	176	316.273	2.35854	316.301	3.61566
75.5995	80	75.5995	191	316.671	2.35842	316.698	3.61446
75.7029	70	75.7029	185	317.068	2.3583	317.096	3.61327
75.8063	59	75.8063	179	317.466	2.35818	317.493	3.61209
75.9098	69	75.9098	130	317.863	2.35807	317.891	3.61093
76.0132	66	76.0132	144	318.261	2.35795	318.288	3.60978
76.1166	70	76.1166	188	318.658	2.35784	318.685	3.60864
76.22	49	76.22	149	319.056	2.35773	319.083	3.60752
76.3234	57	76.3234	157	319.453	2.35762	319.48	3.6064
76.4269	52	76.4269	159	319.851	2.35752	319.878	3.60531
76.5303	49	76.5303	153	320.248	2.35741	320.275	3.60422
76.6337	63	76.6337	159	320.646	2.35731	320.673	3.60315
76.7371	58	76.7371	157	321.043	2.3572	321.07	3.60208
76.8405	49	76.8405	153	321.441	2.3571	321.467	3.60103
76.944	60	76.944	178	321.838	2.357	321.865	3.6
77.0474	68	77.0474	160	322.236	2.3569	322.262	3.59897
77.1508	69	77.1508	149	322.633	2.35681	322.66	3.59795
77.2542	62	77.2542	161	323.031	2.35671	323.057	3.59695
77.3576	66	77.3576	168	323.428	2.35662	323.455	3.59596
77.4611	56	77.4611	161	323.826	2.35652	323.852	3.59498
77.5645	49	77.5645	160	324.224	2.35643	324.249	3.59401
77.6679	49	77.6679	126	324.621	2.35634	324.647	3.59305
77.7713	59	77.7713	150	325.019	2.35625	325.044	3.5921
77.8747	63	77.8747	149	325.416	2.35616	325.442	3.59116
77.9782	60	77.9782	152	325.814	2.35608	325.839	3.59024
78.0816	50	78.0816	150	326.211	2.35599	326.237	3.58932
78.185	60	78.185	149	326.609	2.35591	326.634	3.58841
78.2884	57	78.2884	147	327.006	2.35583	327.031	3.58752
78.3918	48	78.3918	163	327.404	2.35574	327.429	3.58663
78.4952	49	78.4952	151	327.801	2.35566	327.826	3.58576
78.5987	55	78.5987	148	328.199	2.35558	328.224	3.58489
78.7021	55	78.7021	134	328.596	2.35551	328.621	3.58403
78.8055	58	78.8055	140	328.994	2.35543	329.019	3.58319
78.9089	59	78.9089	154	329.391	2.35535	329.416	3.58235
79.0123	65	79.0123	122	329.789	2.35528	329.813	3.58152
79.1158	37	79.1158	144	330.186	2.3552	330.211	3.58071
79.2192	59	79.2192	135	330.584	2.35513	330.608	3.5799
79.3226	41	79.3226	124	330.982	2.35506	331.006	3.5791
79.426	44	79.426	142	331.379	2.35499	331.403	3.57831
79.5294	53	79.5294	122	331.777	2.35492	331.8	3.57752
79.6329	47	79.6329	130	332.174	2.35485	332.198	3.57675
79.7363	46	79.7363	131	332.572	2.35478	332.595	3.57599
79.8397	51	79.8397	115	332.969	2.35472	332.993	3.57523
79.9431	47	79.9431	152	333.367	2.35465	333.39	3.57448
80.0465	36	80.0465	115	333.764	2.35459	333.788	3.57375
80.15	61	80.15	129	334.162	2.35452	334.185	3.57301
80.2534	58	80.2534	115	334.559	2.35446	334.582	3.57229
80.3568	52	80.3568	126	334.957	2.3544	334.98	3.57158
80.4602	61	80.4602	128	335.354	2.35434	335.377	3.57087
80.5636	67	80.5636	104	335.752	2.35428	335.775	3.57017
80.6671	49	80.6671	95	336.149	2.35422	336.172	3.56948
80.7705	36	80.7705	128	336.547	2.35416	336.57	3.5688
80.8739	39	80.8739	129	336.944	2.3541	336.967	3.56813
80.9773	54	80.9773	125	337.342	2.35404	337.364	3.56746
81.0807	48	81.0807	118	337.74	2.35399	337.762	3.5668
81.1842	52	81.1842	124	338.137	2.35393	338.159	3.56615
81.2876	46	81.2876	108	338.535	2.35388	338.557	3.5655
81.391	49	81.391	140	338.932	2.35382	338.954	3.56487
81.4944	39	81.4944	122	339.33	2.35377	339.352	3.56424
81.5978	53	81.5978	120	339.727	2.35372	339.749	3.56361
81.7013	55	81.7013	112	340.125	2.35367	340.146	3.563
81.8047	46	81.8047	129	340.522	2.35362	340.544	3.56239
81.9081	53	81.9081	117	340.92	2.35357	340.941	3.56179
82.0115	38	82.0115	125	341.317	2.35352	341.339	3.56119
82.1149	53	82.1149	119	341.715	2.35347	341.736	3.5606
82.2184	43	82.2184	127	342.112	2.35342	342.134	3.56002
82.3218	30	82.3218	131	342.51	2.35337	342.531	3.55944
82.4252	41	82.4252	115	342.907	2.35333	342.928	3.55887
82.5286	52	82.5286	131	343.305	2.35328	343.326	3.55831
82.632	36	82.632	110	343.702	2.35324	343.723	3.55775
82.7354	39	82.7354	106	344.1	2.35319	344.121	3.5572
82.8389	44	82.8389	132	344.497	2.35315	344.518	3.55666
82.9423	37	82.9423	119	344.895	2.3531	344.915	3.55612
83.0457	31	83.0457	136	345.293	2.35306	345.313	3.55559
83.1491	40	83.1491	127	345.69	2.35302	345.71	3.55507
83.2525	36	83.2525	143	346.088	2.35298	346.108	3.55455
83.356	42	83.356	89	346.485	2.35294	346.505	3.55403
83.4594	45	83.4594	111	346.883	2.3529	346.903	3.55352
83.5628	40	83.5628	123	347.28	2.35286	347.3	3.55302
83.6662	42	83.6662	124	347.678	2.35282	347.697	3.55252
83.7696	42	83.7696	127	348.075	2.35278	348.095	3.55203
83.8731	38	83.8731	135	348.473	2.35274	348.492	3.55155
83.9765	40	83.9765	122	348.87	2.3527	348.89	3.55107
84.0799	35	84.0799	114	349.268	2.35267	349.287	3.55059
84.1833	36	84.1833	115	349.665	2.35263	349.685	3.55012
84.2867	37	84.2867	110	350.063	2.35259	350.082	3.54966
84.3902	36	84.3902	118	350.46	2.35256	350.479	3.5492
84.4936	30	84.4936	105	350.858	2.35252	350.877	3.54875
84.597	36	84.597	93	351.255	2.35249	351.274	3.5483
84.7004	41	84.7004	90	351.653	2.35246	351.672	3.54786
84.8038	42	84.8038	90	352.05	2.35242	352.069	3.54742
84.9073	31	84.9073	114	352.448	2.35239	352.467	3.54698
85.0107	33	85.0107	111	352.846	2.35236	352.864	3.54655
85.1141	42	85.1141	94	353.243	2.35233	353.261	3.54613
85.2175	38	85.2175	109	353.641	2.35229	353.659	3.54571
85.3209	35	85.3209	111	354.038	2.35226	354.056	3.5453
85.4244	36	85.4244	103	354.436	2.35223	354.454	3.54489
85.5278	42	85.5278	87	354.833	2.3522	354.851	3.54448
85.6312	39	85.6312	92	355.231	2.35217	355.249	3.54408
85.7346	34	85.7346	106	355.628	2.35214	355.646	3.54369
85.838	44	85.838	117	356.026	2.35211	356.043	3.5433
85.9414	35	85.9414	90	356.423	2.35209	356.441	3.54291
86.0449	37	86.0449	100	356.821	2.35206	356.838	3.54253
86.1483	47	86.1483	97	357.218	2.35203	357.236	3.54215
86.2517	44	86.2517	89	357.616	2.352	357.633	3.54177
86.3551	31	86.3551	83	358.013	2.35198	358.03	3.5414
86.4585	41	86.4585	104	358.411	2.35195	358.428	3.54104
86.562	35	86.562	95	358.808	2.35192	358.825	3.54068
86.6654	30	86.6654	115	359.206	2.3519	359.223	3.54032
86.7688	37	86.7688	120	359.604	2.35187	359.62	3.53997
86.8722	35	86.8722	90	360.001	2.35185	360.018	3.53962
86.9756	41	86.9756	91	360.399	2.35182	360.415	3.53927
87.079	29	87.079	95	360.796	2.3518	360.812	3.53893
87.1825	44	87.1825	94	361.194	2.35177	361.21	3.53859
87.2859	30	87.2859	92	361.591	2.35175	361.607	3.53826
87.3893	24	87.3893	92	361.989	2.35173	362.005	3.53793
87.4927	30	87.4927	107	362.386	2.3517	362.402	3.5376
87.5961	38	87.5961	85	362.784	2.35168	362.8	3.53728
87.6996	29	87.6996	71	363.181	2.35166	363.197	3.53696
87.803	31	87.803	87	363.579	2.35164	363.594	3.53664
87.9064	33	87.9064	98	363.976	2.35162	363.992	3.53633
88.0098	38	88.0098	101	364.374	2.35159	364.389	3.53602
88.1132	33	88.1132	91	364.771	2.35157	364.787	3.53572
88.2167	40	88.2167	92	365.169	2.35155	365.184	3.53542
88.3201	26	88.3201	85	365.566	2.35153	365.582	3.53512
88.4235	38	88.4235	80	365.964	2.35151	365.979	3.53482
88.5269	30	88.5269	91	366.361	2.35149	366.376	3.53453
88.6303	34	88.6303	94	366.759	2.35147	366.774	3.53424
88.7338	25	88.7338	93	367.157	2.35145	367.171	3.53396
88.8372	34	88.8372	79	367.554	2.35143	367.569	3.53368
88.9406	30	88.9406	96	367.952	2.35141	367.966	3.5334
89.044	41	89.044	82	368.349	2.3514	368.364	3.53312
89.1474	36	89.1474	82	368.747	2.35138	368.761	3.53285
89.2509	39	89.2509	80	369.144	2.35136	369.158	3.53258
89.3543	40	89.3543	73	369.542	2.35134	369.556	3.53231
89.4577	36	89.4577	97	369.939	2.35132	369.953	3.53205
89.5611	41	89.5611	83	370.337	2.35131	370.351	3.53179
89.6645	32	89.6645	68	370.734	2.35129	370.748	3.53153
89.768	25	89.768	57	371.132	2.35127	371.145	3.53128
89.8714	31	89.8714	91	371.529	2.35126	371.543	3.53103
89.9748	34	89.9748	76	371.927	2.35124	371.94	3.53078
90.0782	38	90.0782	77	372.324	2.35123	372.338	3.53053
90.1816	33	90.1816	99	372.722	2.35121	372.735	3.53029
90.285	31	90.285	75	373.119	2.35119	373.133	3.53005
90.3885	34	90.3885	73	373.517	2.35118	373.53	3.52981
90.4919	43	90.4919	84	373.915	2.35116	373.927	3.52958
90.5953	29	90.5953	89	374.312	2.35115	374.325	3.52934
90.6987	32	90.6987	78	374.71	2.35113	374.722	3.52912
90.8021	38	90.8021	72	375.107	2.35112	375.12	3.52889
90.9056	24	90.9056	82	375.505	2.35111	375.517	3.52866
91.009	32	91.009	90	375.902	2.35109	375.915	3.52844
91.1124	45	91.1124	78	376.3	2.35108	376.312	3.52822
91.2158	30	91.2158	82	376.697	2.35106	376.709	3.52801
91.3192	29	91.3192	83	377.095	2.35105	377.107	3.52779
91.4227	34	91.4227	86	377.492	2.35104	377.504	3.52758
91.5261	27	91.5261	87	377.89	2.35102	377.902	3.52737
91.6295	25	91.6295	75	378.287	2.35101	378.299	3.52716
91.7329	28	91.7329	78	378.685	2.351	378.697	3.52696
91.8363	44	91.8363	86	379.082	2.35099	379.094	3.52675
91.9398	33	91.9398	76	379.48	2.35097	379.491	3.52655
92.0432	27	92.0432	71	379.877	2.35096	379.889	3.52635
92.1466	32	92.1466	87	380.275	2.35095	380.286	3.52616
92.25	21	92.25	71	380.672	2.35094	380.684	3.52596
92.3534	39	92.3534	77	381.07	2.35093	381.081	3.52577
92.4569	31	92.4569	68	381.468	2.35091	381.479	3.52558
92.5603	27	92.5603	70	381.865	2.3509	381.876	3.5254
92.6637	28	92.6637	84	382.263	2.35089	382.273	3.52521
92.7671	25	92.7671	91	382.66	2.35088	382.671	3.52503
92.8705	25	92.8705	80	383.058	2.35087	383.068	3.52485
92.974	47	92.974	84	383.455	2.35086	383.466	3.52467
93.0774	34	93.0774	81	383.853	2.35085	383.863	3.52449
93.1808	29	93.1808	72	384.25	2.35084	384.26	3.52432
93.2842	24	93.2842	72	384.648	2.35083	384.658	3.52414
93.3876	26	93.3876	74	385.045	2.35082	385.055	3.52397
93.4911	25	93.4911	84	385.443	2.35081	385.453	3.5238
93.5945	32	93.5945	67	385.84	2.3508	385.85	3.52364
93.6979	35	93.6979	77	386.238	2.35079	386.248	3.52347
93.8013	21	93.8013	61	386.635	2.35078	386.645	3.52331
93.9047	32	93.9047	75	387.033	2.35077	387.042	3.52315
94.0082	27	94.0082	74	387.43	2.35076	387.44	3.52299
94.1116	31	94.1116	70	387.828	2.35075	387.837	3.52283
94.215	24	94.215	76	388.226	2.35074	388.235	3.52267
94.3184	30	94.3184	79	388.623	2.35073	388.632	3.52252
94.4218	25	94.4218	60	389.021	2.35072	389.03	3.52236
94.5252	34	94.5252	73	389.418	2.35072	389.427	3.52221
94.6287	32	94.6287	65	389.816	2.35071	389.824	3.52206
94.7321	16	94.7321	45	390.213	2.3507	390.222	3.52192
94.8355	25	94.8355	65	390.611	2.35069	390.619	3.52177
94.9389	45	94.9389	69	391.008	2.35068	391.017	3.52163
95.0423	32	95.0423	85	391.406	2.35067	391.414	3.52148
95.1458	26	95.1458	93	391.803	2.35067	391.812	3.52134
95.2492	18	95.2492	70	392.201	2.35066	392.209	3.5212
95.3526	22	95.3526	59	392.598	2.35065	392.606	3.52107
95.456	30	95.456	66	392.996	2.35064	393.004	3.52093
95.5594	26	95.5594	76	393.393	2.35064	393.401	3.52079
95.6629	33	95.6629	63	393.791	2.35063	393.799	3.52066
95.7663	30	95.7663	68	394.188	2.35062	394.196	3.52053
95.8697	30	95.8697	84	394.586	2.35061	394.594	3.5204
95.9731	37	95.9731	55	394.983	2.35061	394.991	3.52027
96.0765	23	96.0765	62	395.381	2.3506	395.388	3.52014
96.18	20	96.18	74	395.779	2.35059	395.786	3.52002
96.2834	25	96.2834	54	396.176	2.35059	396.183	3.51989
96.3868	25	96.3868	58	396.574	2.35058	396.581	3.51977
96.4902	33	96.4902	68	396.971	2.35057	396.978	3.51965
96.5936	25	96.5936	56	397.369	2.35057	397.375	3.51953
96.6971	38	96.6971	56	397.766	2.35056	397.773	3.51941
96.8005	33	96.8005	66	398.164	2.35055	398.17	3.51929
96.9039	21	96.9039	53	398.561	2.35055	398.568	3.51917
97.0073	25	97.0073	52	398.959	2.35054	398.965	3.51906
97.1107	35	97.1107	58	399.356	2.35054	399.363	3.51895
97.2142	25	97.2142	57	399.754	2.35053	399.76	3.51883
97.3176	21	97.3176	58	400.151	2.35052	400.157	3.51872
97.421	19	97.421	71	400.549	2.35052	400.555	3.51861
97.5244	30	97.5244	56	400.946	2.35051	400.952	3.5185
97.6278	14	97.6278	70	401.344	2.35051	401.35	3.5184
97.7312	28	97.7312	59	401.741	2.3505	401.747	3.51829
97.8347	14	97.8347	63	402.139	2.3505	402.145	3.51818
97.9381	19	97.9381	63	402.536	2.35049	402.542	3.51808
98.0415	27	98.0415	69	402.934	2.35049	402.939	3.51798
98.1449	27	98.1449	68	403.332	2.35048	403.337	3.51788
98.2483	20	98.2483	54	403.729	2.35048	403.734	3.51778
98.3518	26	98.3518	64	404.127	2.35047	404.132	3.51768
98.4552	29	98.4552	60	404.524	2.35047	404.529	3.51758
98.5586	19	98.5586	55	404.922	2.35046	404.927	3.51748
98.662	25	98.662	64	405.319	2.35046	405.324	3.51739
98.7654	30	98.7654	67	405.717	2.35045	405.721	3.51729
98.8688	24	98.8688	48	406.114	2.35045	406.119	3.5172
98.9723	28	98.9723	53	406.512	2.35044	406.516	3.5171
99.0757	29	99.0757	55	406.909	2.35044	406.914	3.51701
99.1791	20	99.1791	60	407.307	2.35043	407.311	3.51692
99.2825	21	99.2825	57	407.704	2.35043	407.709	3.51683
99.3859	26	99.3859	68	408.102	2.35042	408.106	3.51674
99.4894	16	99.4894	67	408.499	2.35042	408.503	3.51666
99.5928	23	99.5928	67	408.897	2.35042	408.901	3.51657
99.6962	27	99.6962	62	409.294	2.35041	409.298	3.51648
99.7996	26	99.7996	57	409.692	2.35041	409.696	3.5164
99.903	25	99.903	55	410.09	2.3504	410.093	3.51632
100.006	22	100.006	58	410.487	2.3504	410.49	3.51623
100.11	31	100.11	64	410.885	2.3504	410.888	3.51615
100.213	20	100.213	41	411.282	2.35039	411.285	3.51607
100.317	26	100.317	57	411.68	2.35039	411.683	3.51599
100.42	22	100.42	65	412.077	2.35038	412.08	3.51591
100.524	25	100.524	50	412.475	2.35038	412.478	3.51583
100.627	22	100.627	60	412.872	2.35038	412.875	3.51576
100.73	19	100.73	52	413.27	2.35037	413.272	3.51568
100.834	26	100.834	56	413.667	2.35037	413.67	3.5156
100.937	23	100.937	60	414.065	2.35037	414.067	3.51553
101.041	20	101.041	52	414.462	2.35036	414.465	3.51546
101.144	18	101.144	59	414.86	2.35036	414.862	3.51538
101.248	31	101.248	58	415.257	2.35036	415.26	3.51531
101.351	24	101.351	59	415.655	2.35035	415.657	3.51524
101.454	20	101.454	56	416.052	2.35035	416.054	3.51517
101.558	23	101.558	54	416.45	2.35035	416.452	3.5151
101.661	22	101.661	65	416.848	2.35034	416.849	3.51503
101.765	24	101.765	50	417.245	2.35034	417.247	3.51496
101.868	23	101.868	34	417.643	2.35034	417.644	3.51489
101.971	24	101.971	40	418.04	2.35033	418.042	3.51483
102.075	16	102.075	50	418.438	2.35033	418.439	3.51476
102.178	18	102.178	57	418.835	2.35033	418.836	3.5147
102.282	32	102.282	43	419.233	2.35032	419.234	3.51463
102.385	19	102.385	42	419.63	2.35032	419.631	3.51457
102.489	16	102.489	42	420.028	2.35032	420.029	3.5145
102.592	26	102.592	55	420.425	2.35032	420.426	3.51444
102.695	22	102.695	63	420.823	2.35031	420.824	3.51438
102.799	20	102.799	51	421.22	2.35031	421.221	3.51432
102.902	22	102.902	65	421.618	2.35031	421.618	3.51426
103.006	35	103.006	44	422.015	2.3503	422.016	3.5142
103.109	23	103.109	55	422.413	2.3503	422.413	3.51414
103.212	24	103.212	47	422.81	2.3503	422.811	3.51408
103.316	24	103.316	38	423.208	2.3503	423.208	3.51402
103.419	19	103.419	46	423.605	2.35029	423.605	3.51397
103.523	25	103.523	45
103.626	15	103.626	44
103.73	18	103.73	49
103.833	15	103.833	48
103.936	25	103.936	62
104.04	22	104.04	40
104.143	16	104.143	45
104.247	20	104.247	58
104.35	17	104.35	45
104.454	21	104.454	53
104.557	22	104.557	54
104.66	22	104.66	51
104.764	22	104.764	43
104.867	19	104.867	58
104.971	22	104.971	43
105.074	19	105.074	53
105.177	21	105.177	48
105.281	21	105.281	50
105.384	29	105.384	54
105.488	19	105.488	49
105.591	19	105.591	63
105.695	17	105.695	62
105.798	30	105.798	48
105.901	13	105.901	53
106.005	22	106.005	53
106.108	22	106.108	51
106.212	22	106.212	40
106.315	16	106.315	36
106.418	16	106.418	48
106.522	16	106.522	49
106.625	27	106.625	39
106.729	20	106.729	44
106.832	18	106.832	45
106.936	25	106.936	53
107.039	21	107.039	35
107.142	10	107.142	34
107.246	17	107.246	45
107.349	21	107.349	42
107.453	17	107.453	50
107.556	11	107.556	45
107.659	11	107.659	51
107.763	14	107.763	62
107.866	15	107.866	44
107.97	10	107.97	54
108.073	19	108.073	47
108.177	28	108.177	42
108.28	15	108.28	45
108.383	19	108.383	39
108.487	21	108.487	33
108.59	20	108.59	36
108.694	9	108.694	44
108.797	17	108.797	41
108.901	23	108.901	48
109.004	24	109.004	39
109.107	17	109.107	38
109.211	16	109.211	40
109.314	20	109.314	42
109.418	24	109.418	35
109.521	23	109.521	46
109.624	17	109.624	34
109.728	19	109.728	45
109.831	21	109.831	28
109.935	16	109.935	40
110.038	14	110.038	37
110.142	28	110.142	40
110.245	21	110.245	40
110.348	21	110.348	45
110.452	16	110.452	49
110.555	12	110.555	35
110.659	17	110.659	34
110.762	22	110.762	37
110.865	16	110.865	37
110.969	14	110.969	44
111.072	12	111.072	47
111.176	16	111.176	42
111.279	13	111.279	47
111.383	14	111.383	37
111.486	13	111.486	35
111.589	13	111.589	41
111.693	16	111.693	51
111.796	13	111.796	40
111.9	15	111.9	46
112.003	12	112.003	46
112.107	14	112.107	39
112.21	17	112.21	42
112.313	13	112.313	37
112.417	9	112.417	36
112.52	14	112.52	43
112.624	15	112.624	36
112.727	22	112.727	30
112.83	6	112.83	29
112.934	12	112.934	39
113.037	12	113.037	33
113.141	16	113.141	44
113.244	14	113.244	43
113.348	14	113.348	38
113.451	15	113.451	37
113.554	10	113.554	42
113.658	13	113.658	34
113.761	11	113.761	32
113.865	26	113.865	39
113.968	19	113.968	51
114.071	15	114.071	31
114.175	9	114.175	43
114.278	11	114.278	41
114.382	13	114.382	52
114.485	9	114.485	36
114.589	18	114.589	33
114.692	16	114.692	36
114.795	10	114.795	37
114.899	17	114.899	46
115.002	13	115.002	42
115.106	9	115.106	37
115.209	18	115.209	30
115.313	13	115.313	41
115.416	20	115.416	40
115.519	15	115.519	35
115.623	11	115.623	48
115.726	19	115.726	36
115.83	14	115.83	30
115.933	16	115.933	41
116.036	9	116.036	27
116.14	15	116.14	42
116.243	13	116.243	26
116.347	6	116.347	41
116.45	10	116.45	37
116.554	10	116.554	19
116.657	19	116.657	43
116.76	15	116.76	28
116.864	11	116.864	43
116.967	23	116.967	33
117.071	11	117.071	34
117.174	17	117.174	41
117.277	16	117.277	37
117.381	11	117.381	25
117.484	16	117.484	30
117.588	16	117.588	38
117.691	14	117.691	23
117.795	14	117.795	35
117.898	12	117.898	30
118.001	12	118.001	29
118.105	19	118.105	40
118.208	13	118.208	30
118.312	18	118.312	44
118.415	7	118.415	29
118.519	14	118.519	24
118.622	9	118.622	43
118.725	14	118.725	39
118.829	19	118.829	38
118.932	15	118.932	39
119.036	8	119.036	30
119.139	17	119.139	32
119.242	7	119.242	38
119.346	9	119.346	30
119.449	12	119.449	28
119.553	10	119.553	39
119.656	20	119.656	29
119.76	16	119.76	32
119.863	11	119.863	45
119.966	10	119.966	31
120.07	14	120.07	30
120.173	20	120.173	35
120.277	13	120.277	25
120.38	10	120.38	19
120.483	9	120.483	29
120.587	11	120.587	29
120.69	12	120.69	33
120.794	15	120.794	33
120.897	20	120.897	33
121.001	9	121.001	39
121.104	13	121.104	39
121.207	14	121.207	29
121.311	16	121.311	38
121.414	9	121.414	23
121.518	14	121.518	31
121.621	13	121.621	37
121.725	12	121.725	29
121.828	12	121.828	23
121.931	12	121.931	30
122.035	9	122.035	30
122.138	7	122.138	35
122.242	7	122.242	39
122.345	10	122.345	22
122.448	16	122.448	31
122.552	7	122.552	26
122.655	11	122.655	30
122.759	15	122.759	18
122.862	20	122.862	40
122.966	14	122.966	43
123.069	10	123.069	37
123.172	6	123.172	37
123.276	4	123.276	27
123.379	8	123.379	25
123.483	12	123.483	30
123.586	12	123.586	46
123.689	8	123.689	23
123.793	10	123.793	30
123.896	10	123.896	39
124	6	124	21
124.103	17	124.103	23
124.207	17	124.207	26
124.31	10	124.31	34
124.413	12	124.413	34
124.517	7	124.517	26
124.62	12	124.62	25
124.724	7	124.724	29
124.827	9	124.827	16
124.931	12	124.931	20
125.034	10	125.034	28
125.137	18	125.137	21
125.241	8	125.241	21
125.344	10	125.344	29
125.448	13	125.448	33
125.551	15	125.551	27
125.654	11	125.654	30
125.758	10	125.758	32
125.861	5	125.861	23
125.965	13	125.965	22
126.068	11	126.068	27
126.172	8	126.172	17
126.275	7	126.275	23
126.378	12	126.378	20
126.482	13	126.482	21
126.585	9	126.585	26
126.689	10	126.689	22
126.792	14	126.792	26
126.895	9	126.895	28
126.999	12	126.999	29
127.102	13	127.102	33
127.206	16	127.206	22
127.309	14	127.309	23
127.413	9	127.413	24
127.516	8	127.516	24
127.619	11	127.619	23
127.723	16	127.723	21
127.826	6	127.826	32
127.93	7	127.93	30
128.033	8	128.033	17
128.137	6	128.137	20
128.24	14	128.24	29
128.343	11	128.343	24
128.447	10	128.447	28
128.55	11	128.55	26
128.654	17	128.654	34
128.757	7	128.757	32
128.86	10	128.86	21
128.964	11	128.964	20
129.067	17	129.067	22
129.171	12	129.171	21
129.274	2	129.274	27
129.378	10	129.378	40
129.481	8	129.481	24
129.584	16	129.584	24
129.688	3	129.688	27
129.791	15	129.791	17
129.895	11	129.895	25
129.998	8	129.998	32
130.101	10	130.101	22
130.205	8	130.205	13
130.308	11	130.308	20
130.412	14	130.412	28
130.515	9	130.515	28
130.619	11	130.619	18
130.722	7	130.722	25
130.825	11	130.825	16
130.929	13	130.929	23
131.032	16	131.032	23
131.136	4	131.136	21
131.239	5	131.239	36
131.343	8	131.343	23
131.446	11	131.446	22
131.549	9	131.549	21
131.653	12	131.653	13
131.756	10	131.756	36
131.86	10	131.86	26
131.963	11	131.963	20
132.066	12	132.066	25
132.17	10	132.17	29
132.273	7	132.273	29
132.377	6	132.377	19
132.48	14	132.48	24
132.584	13	132.584	24
132.687	11	132.687	31
132.79	6	132.79	26
132.894	11	132.894	28
132.997	14	132.997	19
133.101	6	133.101	20
133.204	10	133.204	27
133.307	8	133.307	16
133.411	12	133.411	18
133.514	10	133.514	25
133.618	8	133.618	29
133.721	7	133.721	29
133.825	6	133.825	23
133.928	9	133.928	21
134.031	8	134.031	16
134.135	10	134.135	18
134.238	10	134.238	27
134.342	8	134.342	17
134.445	9	134.445	19
134.549	6	134.549	28
134.652	9	134.652	23
134.755	8	134.755	18
134.859	9	134.859	26
134.962	11	134.962	13
135.066	8	135.066	22
135.169	9	135.169	21
135.272	5	135.272	30
135.376	5	135.376	18
135.479	16	135.479	29
135.583	8	135.583	19
135.686	11	135.686	16
135.79	5	135.79	27
135.893	10	135.893	15
135.996	6	135.996	18
136.1	5	136.1	22
136.203	8	136.203	24
136.307	8	136.307	25
136.41	8	136.41	25
136.513	9	136.513	12
136.617	11	136.617	16
136.72	8	136.72	22
136.824	7	136.824	18
136.927	5	136.927	22
137.031	12	137.031	11
137.134	4	137.134	23
137.237	9	137.237	25
137.341	10	137.341	20
137.444	13	137.444	19
137.548	3	137.548	19
137.651	7	137.651	20
137.755	8	137.755	20
137.858	4	137.858	23
137.961	6	137.961	19
138.065	7	138.065	12
138.168	7	138.168	17
138.272	11	138.272	15
138.375	9	138.375	19
138.478	9	138.478	14
138.582	12	138.582	19
138.685	15	138.685	15
138.789	6	138.789	20
138.892	8	138.892	10
138.996	14	138.996	18
139.099	6	139.099	15
139.202	9	139.202	19
139.306	3	139.306	21
139.409	10	139.409	14
139.513	5	139.513	19
139.616	5	139.616	30
139.719	9	139.719	25
139.823	12	139.823	24
139.926	7	139.926	22
140.03	8	140.03	26
140.133	5	140.133	23
140.237	9	140.237	20
140.34	7	140.34	15
140.443	10	140.443	17
140.547	8	140.547	21
140.65	7	140.65	25
140.754	8	140.754	20
140.857	6	140.857	18
140.961	15	140.961	17
141.064	4	141.064	14
141.167	9	141.167	26
141.271	6	141.271	18
141.374	2	141.374	22
141.478	9	141.478	18
141.581	5	141.581	18
141.684	7	141.684	16
141.788	5	141.788	21
141.891	12	141.891	15
141.995	11	141.995	16
142.098	9	142.098	17
142.202	7	142.202	16
142.305	10	142.305	18
142.408	6	142.408	17
142.512	6	142.512	17
142.615	10	142.615	18
142.719	9	142.719	18
142.822	8	142.822	16
142.925	8	142.925	28
143.029	12	143.029	18
143.132	7	143.132	22
143.236	11	143.236	19
143.339	6	143.339	23
143.443	3	143.443	22
143.546	3	143.546	15
143.649	6	143.649	23
143.753	10	143.753	14
143.856	4	143.856	16
143.96	9	143.96	16
144.063	7	144.063	14
144.167	7	144.167	12
144.27	5	144.27	26
144.373	6	144.373	13
144.477	4	144.477	15
144.58	6	144.58	21
144.684	10	144.684	18
144.787	6	144.787	13
144.89	6	144.89	12
144.994	4	144.994	23
145.097	11	145.097	11
145.201	6	145.201	21
145.304	10	145.304	19
145.408	7	145.408	11
145.511	10	145.511	18
145.614	10	145.614	9
145.718	5	145.718	15
145.821	7	145.821	15
145.925	7	145.925	19
146.028	9	146.028	19
146.131	5	146.131	17
146.235	2	146.235	14
146.338	4	146.338	17
146.442	12	146.442	20
146.545	4	146.545	16
146.649	7	146.649	13
146.752	8	146.752	17
146.855	1	146.855	8
146.959	6	146.959	19
147.062	6	147.062	16
147.166	5	147.166	16
147.269	5	147.269	11
147.373	5	147.373	19
147.476	7	147.476	14
147.579	10	147.579	18
147.683	10	147.683	14
147.786	6	147.786	10
147.89	4	147.89	24
147.993	9	147.993	15
148.096	3	148.096	12
148.2	8	148.2	14
148.303	9	148.303	12
148.407	9	148.407	19
148.51	8	148.51	17
148.614	8	148.614	14
148.717	7	148.717	10
148.82	9	148.82	24
148.924	5	148.924	16
149.027	3	149.027	15
149.131	3	149.131	16
149.234	6	149.234	20
149.337	6	149.337	15
149.441	8	149.441	11
149.544	3	149.544	7
149.648	12	149.648	8
149.751	6	149.751	12
149.855	5	149.855	8
149.958	0	149.958	21
150.061	9	150.061	17
150.165	4	150.165	11
150.268	5	150.268	12
150.372	10	150.372	18
150.475	5	150.475	20
150.579	7	150.579	15
150.682	1	150.682	22
150.785	4	150.785	16
150.889	7	150.889	14
150.992	6	150.992	9
151.096	4	151.096	18
151.199	8	151.199	18
151.302	6	151.302	11
151.406	8	151.406	13
151.509	3	151.509	21
151.613	3	151.613	16
151.716	9	151.716	19
151.82	11	151.82	22
151.923	6	151.923	19
152.026	7	152.026	22
152.13	8	152.13	10
152.233	3	152.233	13
152.337	9	152.337	16
152.44	7	152.44	18
152.543	8	152.543	14
152.647	5	152.647	7
152.75	6	152.75	15
152.854	6	152.854	16
152.957	6	152.957	14
153.061	5	153.061	15
153.164	5	153.164	20
153.267	6	153.267	15
153.371	7	153.371	13
153.474	8	153.474	16
153.578	1	153.578	24
153.681	5	153.681	13
153.785	8	153.785	14
153.888	4	153.888	13
153.991	3	153.991	13
154.095	8	154.095	13
154.198	6	154.198	24
154.302	6	154.302	17
154.405	8	154.405	12
154.508	6	154.508	14
154.612	12	154.612	17
154.715	6	154.715	9
154.819	6	154.819	14
154.922	3	154.922	9
155.026	5	155.026	11
155.129	4	155.129	15
155.232	2	155.232	17
155.336	2	155.336	12
155.439	4	155.439	18
155.543	5	155.543	18
155.646	9	155.646	18
155.749	6	155.749	14
155.853	4	155.853	11
155.956	8	155.956	14
156.06	9	156.06	15
156.163	4	156.163	12
156.267	4	156.267	19
156.37	6	156.37	16
156.473	7	156.473	17
156.577	6	156.577	19
156.68	3	156.68	16
156.784	6	156.784	11
156.887	5	156.887	17
156.99	5	156.99	17
157.094	3	157.094	16
157.197	7	157.197	14
157.301	10	157.301	19
157.404	4	157.404	14
157.508	2	157.508	10
157.611	9	157.611	14
157.714	12	157.714	14
157.818	9	157.818	13
157.921	3	157.921	21
158.025	7	158.025	17
158.128	7	158.128	16
158.232	9	158.232	9
158.335	4	158.335	10
158.438	3	158.438	12
158.542	4	158.542	14
158.645	5	158.645	16
158.749	5	158.749	18
158.852	6	158.852	9
158.955	1	158.955	10
159.059	5	159.059	12
159.162	5	159.162	10
159.266	3	159.266	12
159.369	5	159.369	9
159.473	3	159.473	6
159.576	6	159.576	24
159.679	8	159.679	10
159.783	4	159.783	11
159.886	4	159.886	14
159.99	4	159.99	19
160.093	7	160.093	13
160.196	6	160.196	18
160.3	3	160.3	12
160.403	4	160.403	13
160.507	4	160.507	8
160.61	6	160.61	13
160.714	4	160.714	14
160.817	5	160.817	10
160.92	5	160.92	15
161.024	3	161.024	9
161.127	5	161.127	16
161.231	5	161.231	8
161.334	5	161.334	11
161.438	5	161.438	18
161.541	4	161.541	9
161.644	5	161.644	12
161.748	2	161.748	13
161.851	10	161.851	11
161.955	4	161.955	16
162.058	5	162.058	11
162.161	6	162.161	15
162.265	4	162.265	10
162.368	5	162.368	11
162.472	3	162.472	17
162.575	7	162.575	13
162.679	5	162.679	10
162.782	9	162.782	16
162.885	10	162.885	7
162.989	8	162.989	6
163.092	9	163.092	19
163.196	3	163.196	10
163.299	8	163.299	19
163.403	6	163.403	12
163.506	6	163.506	12
163.609	3	163.609	10
163.713	6	163.713	8
163.816	2	163.816	11
163.92	4	163.92	11
164.023	2	164.023	14
164.126	2	164.126	10
164.23	5	164.23	7
164.333	8	164.333	5
164.437	12	164.437	15
164.54	5	164.54	11
164.644	6	164.644	8
164.747	9	164.747	9
164.85	6	164.85	11
164.954	5	164.954	11
165.057	8	165.057	11
165.161	7	165.161	10
165.264	7	165.264	15
165.367	1	165.367	15
165.471	8	165.471	15
165.574	3	165.574	8
165.678	7	165.678	11
165.781	4	165.781	12
165.885	8	165.885	9
165.988	5	165.988	15
166.091	3	166.091	6
166.195	3	166.195	15
166.298	6	166.298	10
166.402	5	166.402	12
166.505	5	166.505	12
166.608	5	166.608	14
166.712	7	166.712	15
166.815	5	166.815	8
166.919	2	166.919	10
167.022	5	167.022	21
167.126	3	167.126	13
167.229	8	167.229	17
167.332	2	167.332	12
167.436	3	167.436	9
167.539	4	167.539	16
167.643	5	167.643	10
167.746	6	167.746	13
167.85	7	167.85	13
167.953	6	167.953	18
168.056	2	168.056	10
168.16	4	168.16	14
168.263	8	168.263	15
168.367	2	168.367	10
168.47	8	168.47	11
168.573	1	168.573	7
168.677	2	168.677	3
168.78	5	168.78	15
168.884	5	168.884	19
168.987	7	168.987	15
169.091	3	169.091	10
169.194	8	169.194	14
169.297	5	169.297	6
169.401	1	169.401	11
169.504	7	169.504	8
169.608	7	169.608	10
169.711	4	169.711	13
169.815	11	169.815	8
169.918	7	169.918	14
170.021	2	170.021	10
170.125	2	170.125	4
170.228	7	170.228	11
170.332	2	170.332	7
170.435	7	170.435	8
170.538	5	170.538	9
170.642	5	170.642	10
170.745	6	170.745	13
170.849	6	170.849	15
170.952	4	170.952	14
171.056	10	171.056	12
171.159	4	171.159	13
171.262	7	171.262	17
171.366	1	171.366	8
171.469	3	171.469	13
171.573	6	171.573	16
171.676	1	171.676	8
171.779	2	171.779	7
171.883	7	171.883	13
171.986	2	171.986	7
172.09	0	172.09	7
172.193	5	172.193	6
172.297	8	172.297	10
172.4	3	172.4	9
172.503	3	172.503	9
172.607	3	172.607	6
172.71	5	172.71	3
172.814	6	172.814	8
172.917	8	172.917	8
173.02	4	173.02	9
173.124	9	173.124	3
173.227	9	173.227	9
173.331	5	173.331	7
173.434	3	173.434	12
173.538	3	173.538	13
173.641	0	173.641	14
173.744	5	173.744	9
173.848	3	173.848	8
173.951	1	173.951	11
174.055	4	174.055	9
174.158	4	174.158	4
174.262	4	174.262	4
174.365	3	174.365	10
174.468	4	174.468	9
174.572	5	174.572	8
174.675	12	174.675	11
174.779	2	174.779	8
174.882	4	174.882	10
174.985	6	174.985	13
175.089	9	175.089	15
175.192	7	175.192	9
175.296	6	175.296	10
175.399	6	175.399	13
175.503	4	175.503	14
175.606	5	175.606	12
175.709	9	175.709	10
175.813	4	175.813	9
175.916	6	175.916	9
176.02	7	176.02	6
176.123	5	176.123	7
176.226	8	176.226	15
176.33	5	176.33	12
176.433	2	176.433	9
176.537	3	176.537	9
176.64	6	176.64	9
176.744	7	176.744	16
176.847	6	176.847	11
176.95	1	176.95	14
177.054	3	177.054	11
177.157	2	177.157	11
177.261	4	177.261	8
177.364	6	177.364	8
177.468	8	177.468	16
177.571	4	177.571	8
177.674	7	177.674	11
177.778	5	177.778	12
177.881	2	177.881	10
177.985	7	177.985	8
178.088	8	178.088	9
178.191	9	178.191	5
178.295	5	178.295	12
178.398	6	178.398	11
178.502	6	178.502	14
178.605	1	178.605	7
178.709	5	178.709	17
178.812	1	178.812	8
178.915	4	178.915	7
179.019	4	179.019	10
179.122	5	179.122	11
179.226	4	179.226	6
179.329	5	179.329	13
179.432	5	179.432	9
179.536	4	179.536	8
179.639	7	179.639	12
179.743	6	179.743	9
179.846	9	179.846	9
179.95	5	179.95	12
180.053	6	180.053	10
180.156	4	180.156	5
180.26	6	180.26	12
180.363	5	180.363	6
180.467	2	180.467	10
180.57	3	180.57	5
180.674	5	180.674	11
180.777	10	180.777	5
180.88	1	180.88	9
180.984	6	180.984	13
181.087	4	181.087	15
181.191	9	181.191	5
181.294	4	181.294	10
181.397	6	181.397	13
181.501	8	181.501	8
181.604	4	181.604	8
181.708	4	181.708	5
181.811	5	181.811	7
181.915	4	181.915	14
182.018	3	182.018	8
182.121	4	182.121	13
182.225	5	182.225	11
182.328	2	182.328	12
182.432	5	182.432	10
182.535	7	182.535	9
182.638	7	182.638	9
182.742	4	182.742	10
182.845	3	182.845	2
182.949	5	182.949	10
183.052	1	183.052	10
183.156	3	183.156	13
183.259	6	183.259	7
183.362	4	183.362	13
183.466	3	183.466	7
183.569	4	183.569	10
183.673	5	183.673	10
183.776	4	183.776	8
183.88	4	183.88	5
183.983	3	183.983	11
184.086	10	184.086	10
184.19	3	184.19	10
184.293	3	184.293	8
184.397	4	184.397	7
184.5	5	184.5	8
184.603	1	184.603	12
184.707	7	184.707	9
184.81	4	184.81	7
184.914	2	184.914	10
185.017	6	185.017	10
185.121	3	185.121	10
185.224	6	185.224	12
185.327	3	185.327	15
185.431	6	185.431	7
185.534	4	185.534	8
185.638	3	185.638	10
185.741	5	185.741	11
185.844	3	185.844	4
185.948	4	185.948	16
186.051	8	186.051	11
186.155	6	186.155	8
186.258	4	186.258	14
186.362	4	186.362	8
186.465	4	186.465	3
186.568	5	186.568	23
186.672	4	186.672	10
186.775	0	186.775	5
186.879	4	186.879	9
186.982	4	186.982	10
187.086	8	187.086	5
187.189	8	187.189	8
187.292	6	187.292	9
187.396	5	187.396	7
187.499	2	187.499	8
187.603	5	187.603	9
187.706	1	187.706	6
187.809	5	187.809	11
187.913	5	187.913	11
188.016	8	188.016	12
188.12	4	188.12	10
188.223	8	188.223	9
188.327	6	188.327	12
188.43	1	188.43	13
188.533	6	188.533	14
188.637	7	188.637	7
188.74	3	188.74	14
188.844	4	188.844	11
188.947	4	188.947	8
189.05	1	189.05	11
189.154	1	189.154	15
189.257	5	189.257	13
189.361	5	189.361	9
189.464	3	189.464	9
189.568	5	189.568	9
189.671	2	189.671	12
189.774	8	189.774	5
189.878	3	189.878	3
189.981	4	189.981	8
190.085	1	190.085	20
190.188	2	190.188	8
190.292	4	190.292	12
190.395	3	190.395	8
190.498	5	190.498	8
190.602	4	190.602	9
190.705	5	190.705	4
190.809	3	190.809	7
190.912	6	190.912	8
191.015	6	191.015	12
191.119	3	191.119	11
191.222	1	191.222	4
191.326	5	191.326	9
191.429	7	191.429	12
191.533	2	191.533	6
191.636	5	191.636	7
191.739	5	191.739	6
191.843	6	191.843	5
191.946	2	191.946	5
192.05	4	192.05	9
192.153	6	192.153	6
192.256	2	192.256	6
192.36	2	192.36	8
192.463	4	192.463	6
192.567	4	192.567	12
192.67	3	192.67	12
192.774	5	192.774	7
192.877	4	192.877	13
192.98	7	192.98	8
193.084	4	193.084	6
193.187	3	193.187	14
193.291	6	193.291	7
193.394	5	193.394	9
193.498	8	193.498	8
193.601	0	193.601	13
193.704	2	193.704	9
193.808	4	193.808	13
193.911	4	193.911	8
194.015	5	194.015	5
194.118	6	194.118	8
194.221	7	194.221	5
194.325	3	194.325	3
194.428	4	194.428	6
194.532	3	194.532	11
194.635	1	194.635	8
194.739	4	194.739	5
194.842	1	194.842	14
194.945	9	194.945	6
195.049	9	195.049	8
195.152	4	195.152	5
195.256	2	195.256	9
195.359	3	195.359	11
195.462	3	195.462	6
195.566	4	195.566	7
195.669	3	195.669	5
195.773	5	195.773	3
195.876	6	195.876	5
195.98	4	195.98	9
196.083	8	196.083	9
196.186	1	196.186	7
196.29	5	196.29	7
196.393	3	196.393	5
196.497	2	196.497	6
196.6	6	196.6	5
196.704	3	196.704	8
196.807	5	196.807	8
196.91	9	196.91	6
197.014	5	197.014	11
197.117	4	197.117	7
197.221	2	197.221	10
197.324	6	197.324	10
197.427	1	197.427	8
197.531	3	197.531	10
197.634	2	197.634	7
197.738	3	197.738	11
197.841	5	197.841	6
197.945	6	197.945	12
198.048	3	198.048	11
198.151	4	198.151	7
198.255	3	198.255	9
198.358	0	198.358	3
198.462	7	198.462	8
198.565	5	198.565	6
198.668	0	198.668	6
198.772	5	198.772	8
198.875	1	198.875	7
198.979	6	198.979	11
199.082	2	199.082	8
199.186	2	199.186	11
199.289	5	199.289	4
199.392	9	199.392	7
199.496	4	199.496	10
199.599	4	199.599	4
199.703	5	199.703	10
199.806	5	199.806	10
199.91	2	199.91	3
200.013	2	200.013	8
200.116	3	200.116	12
200.22	5	200.22	8
200.323	5	200.323	12
200.427	3	200.427	11
200.53	7	200.53	8
200.633	4	200.633	12
200.737	4	200.737	5
200.84	6	200.84	6
200.944	3	200.944	9
201.047	1	201.047	10
201.151	3	201.151	7
201.254	6	201.254	7
201.357	2	201.357	4
201.461	5	201.461	11
201.564	8	201.564	9
201.668	5	201.668	6
201.771	2	201.771	12
201.874	3	201.874	6
201.978	4	201.978	8
202.081	2	202.081	2
202.185	4	202.185	5
202.288	3	202.288	15
202.392	4	202.392	5
202.495	3	202.495	5
202.598	8	202.598	9
202.702	2	202.702	8
202.805	3	202.805	6
202.909	4	202.909	5
203.012	2	203.012	8
203.116	4	203.116	9
203.219	3	203.219	6
203.322	4	203.322	6
203.426	0	203.426	4
203.529	4	203.529	4
203.633	5	203.633	16
203.736	5	203.736	7
203.839	3	203.839	7
203.943	4	203.943	9
204.046	7	204.046	8
204.15	3	204.15	3
204.253	1	204.253	7
204.357	4	204.357	9
204.46	1	204.46	7
204.563	1	204.563	9
204.667	5	204.667	8
204.77	3	204.77	7
204.874	2	204.874	7
204.977	6	204.977	8
205.08	7	205.08	8
205.184	4	205.184	9
205.287	2	205.287	9
205.391	6	205.391	5
205.494	2	205.494	6
205.598	2	205.598	6
205.701	2	205.701	7
205.804	1	205.804	6
205.908	1	205.908	12
206.011	4	206.011	10
206.115	8	206.115	10
206.218	5	206.218	10
206.322	4	206.322	7
206.425	5	206.425	5
206.528	3	206.528	10
206.632	10	206.632	5
206.735	2	206.735	5
[truncated: 2,097 more rows]

## Sheet: Fig. 3a
0	-21.4279
0.02003	-21.4279
0.04007	-21.4279
0.0601	-21.4279
0.08014	-21.4278
0.10017	-21.4278
0.12021	-21.4278
0.14024	-21.4278
0.16028	-21.4278
0.18031	-21.4277
0.18031	-21.4277
0.1941	-21.4277
0.20789	-21.4277
0.22168	-21.4277
0.23547	-21.4277
0.24926	-21.4277
0.26305	-21.4277
0.27684	-21.4277
0.29063	-21.4277
0.30442	-21.4277
0.30442	-21.4277
0.32446	-21.4277
0.34449	-21.4277
0.36452	-21.4277
0.38456	-21.4278
0.40459	-21.4278
0.42463	-21.4278
0.44466	-21.4278
0.4647	-21.4278
0.48473	-21.4278
0.48473	-21.4278
0.49852	-21.4278
0.51231	-21.4278
0.5261	-21.4278
0.53989	-21.4278
0.55368	-21.4279
0.56747	-21.4279
0.58126	-21.4279
0.59505	-21.4279
0.60884	-21.4279
0.60884	-21.4279
0.6287	-21.4279
0.64856	-21.4279
0.66842	-21.4279
0.68828	-21.4278
0.70814	-21.4278
0.728	-21.4278
0.74786	-21.4278
0.76773	-21.4278
0.78759	-21.4278
0.78759	-21.4278
0.80762	-21.4278
0.82765	-21.4277
0.84769	-21.4277
0.86772	-21.4277
0.88776	-21.4277
0.90779	-21.4277
0.92783	-21.4277
0.94786	-21.4277
0.9679	-21.4276
0.9679	-21.4276
0.98169	-21.4276
0.99548	-21.4276
1.00927	-21.4276
1.02306	-21.4276
1.03685	-21.4276
1.05064	-21.4276
1.06443	-21.4276
1.07822	-21.4276
1.09201	-21.4276
1.09201	-21.4276
1.11204	-21.4276
1.13208	-21.4276
1.15211	-21.4276
1.17214	-21.4276
1.19218	-21.4277
1.21221	-21.4277
1.23225	-21.4277
1.25228	-21.4277
1.27232	-21.4277
#	Band-Index
1.27232	-21.4277
1.25228	-21.4277
1.23225	-21.4277
1.21221	-21.4277
1.19218	-21.4277
1.17214	-21.4276
1.15211	-21.4276
1.13208	-21.4276
1.11204	-21.4276
1.09201	-21.4276
1.09201	-21.4276
1.07822	-21.4276
1.06443	-21.4276
1.05064	-21.4276
1.03685	-21.4276
1.02306	-21.4276
1.00927	-21.4276
0.99548	-21.4276
0.98169	-21.4276
0.9679	-21.4276
0.9679	-21.4276
0.94786	-21.4277
0.92783	-21.4277
0.90779	-21.4277
0.88776	-21.4277
0.86772	-21.4277
0.84769	-21.4277
0.82765	-21.4277
0.80762	-21.4278
0.78759	-21.4278
0.78759	-21.4278
0.76773	-21.4277
0.74786	-21.4277
0.728	-21.4277
0.70814	-21.4276
0.68828	-21.4276
0.66842	-21.4276
0.64856	-21.4276
0.6287	-21.4276
0.60884	-21.4276
0.60884	-21.4276
0.59505	-21.4276
0.58126	-21.4277
0.56747	-21.4277
0.55368	-21.4277
0.53989	-21.4277
0.5261	-21.4277
0.51231	-21.4278
0.49852	-21.4278
0.48473	-21.4278
0.48473	-21.4278
0.4647	-21.4278
0.44466	-21.4278
0.42463	-21.4278
0.40459	-21.4278
0.38456	-21.4278
0.36452	-21.4277
0.34449	-21.4277
0.32446	-21.4277
0.30442	-21.4277
0.30442	-21.4277
0.29063	-21.4277
0.27684	-21.4277
0.26305	-21.4277
0.24926	-21.4277
0.23547	-21.4277
0.22168	-21.4277
0.20789	-21.4277
0.1941	-21.4277
0.18031	-21.4277
0.18031	-21.4277
0.16028	-21.4277
0.14024	-21.4277
0.12021	-21.4276
0.10017	-21.4276
0.08014	-21.4276
0.0601	-21.4276
0.04007	-21.4276
0.02003	-21.4276
0	-21.4276
#	Band-Index
0	-21.4276
0.02003	-21.4276
0.04007	-21.4276
0.0601	-21.4276
0.08014	-21.4276
0.10017	-21.4276
0.12021	-21.4276
0.14024	-21.4275
0.16028	-21.4275
0.18031	-21.4275
0.18031	-21.4275
0.1941	-21.4275
0.20789	-21.4275
0.22168	-21.4276
0.23547	-21.4276
0.24926	-21.4276
0.26305	-21.4276
0.27684	-21.4276
0.29063	-21.4276
0.30442	-21.4277
0.30442	-21.4277
0.32446	-21.4276
0.34449	-21.4276
0.36452	-21.4276
0.38456	-21.4275
0.40459	-21.4275
0.42463	-21.4275
0.44466	-21.4274
0.4647	-21.4275
0.48473	-21.4275
0.48473	-21.4275
0.49852	-21.4275
0.51231	-21.4275
0.5261	-21.4275
0.53989	-21.4275
0.55368	-21.4275
0.56747	-21.4276
0.58126	-21.4276
0.59505	-21.4276
0.60884	-21.4276
0.60884	-21.4276
0.6287	-21.4276
0.64856	-21.4276
0.66842	-21.4276
0.68828	-21.4276
0.70814	-21.4276
0.728	-21.4276
0.74786	-21.4276
0.76773	-21.4275
0.78759	-21.4275
0.78759	-21.4275
0.80762	-21.4275
0.82765	-21.4275
0.84769	-21.4275
0.86772	-21.4275
0.88776	-21.4276
0.90779	-21.4276
0.92783	-21.4276
0.94786	-21.4276
0.9679	-21.4276
0.9679	-21.4276
0.98169	-21.4276
0.99548	-21.4276
1.00927	-21.4276
1.02306	-21.4276
1.03685	-21.4276
1.05064	-21.4276
1.06443	-21.4276
1.07822	-21.4276
1.09201	-21.4276
1.09201	-21.4276
1.11204	-21.4276
1.13208	-21.4276
1.15211	-21.4276
1.17214	-21.4276
1.19218	-21.4277
1.21221	-21.4277
1.23225	-21.4277
1.25228	-21.4277
1.27232	-21.4277
#	Band-Index
1.27232	-21.4277
1.25228	-21.4277
1.23225	-21.4277
1.21221	-21.4277
1.19218	-21.4277
1.17214	-21.4276
1.15211	-21.4276
1.13208	-21.4276
1.11204	-21.4276
1.09201	-21.4276
1.09201	-21.4276
1.07822	-21.4276
1.06443	-21.4276
1.05064	-21.4276
1.03685	-21.4276
1.02306	-21.4276
1.00927	-21.4276
0.99548	-21.4276
0.98169	-21.4276
0.9679	-21.4276
0.9679	-21.4276
0.94786	-21.4276
0.92783	-21.4276
0.90779	-21.4276
0.88776	-21.4276
0.86772	-21.4275
0.84769	-21.4275
0.82765	-21.4275
0.80762	-21.4275
0.78759	-21.4275
0.78759	-21.4275
0.76773	-21.4275
0.74786	-21.4276
0.728	-21.4276
0.70814	-21.4276
0.68828	-21.4276
0.66842	-21.4276
0.64856	-21.4275
0.6287	-21.4275
0.60884	-21.4275
0.60884	-21.4275
0.59505	-21.4275
0.58126	-21.4275
0.56747	-21.4275
0.55368	-21.4275
0.53989	-21.4275
0.5261	-21.4275
0.51231	-21.4275
0.49852	-21.4274
0.48473	-21.4275
0.48473	-21.4275
0.4647	-21.4275
0.44466	-21.4274
0.42463	-21.4275
0.40459	-21.4275
0.38456	-21.4275
0.36452	-21.4276
0.34449	-21.4276
0.32446	-21.4276
0.30442	-21.4277
0.30442	-21.4277
0.29063	-21.4276
0.27684	-21.4276
0.26305	-21.4276
0.24926	-21.4276
0.23547	-21.4276
0.22168	-21.4276
0.20789	-21.4275
0.1941	-21.4275
0.18031	-21.4275
0.18031	-21.4275
0.16028	-21.4275
0.14024	-21.4275
0.12021	-21.4276
0.10017	-21.4276
0.08014	-21.4276
0.0601	-21.4275
0.04007	-21.4275
0.02003	-21.4275
0	-21.4275
#	Band-Index
0	-21.4275
0.02003	-21.4275
0.04007	-21.4275
0.0601	-21.4275
0.08014	-21.4275
0.10017	-21.4275
0.12021	-21.4275
0.14024	-21.4275
0.16028	-21.4275
0.18031	-21.4275
0.18031	-21.4275
0.1941	-21.4275
0.20789	-21.4275
0.22168	-21.4274
0.23547	-21.4274
0.24926	-21.4274
0.26305	-21.4274
0.27684	-21.4274
0.29063	-21.4274
0.30442	-21.4274
0.30442	-21.4274
0.32446	-21.4274
0.34449	-21.4274
0.36452	-21.4274
0.38456	-21.4274
0.40459	-21.4274
0.42463	-21.4274
0.44466	-21.4274
0.4647	-21.4274
0.48473	-21.4274
0.48473	-21.4274
0.49852	-21.4274
0.51231	-21.4275
0.5261	-21.4275
0.53989	-21.4275
0.55368	-21.4275
0.56747	-21.4275
0.58126	-21.4275
0.59505	-21.4275
0.60884	-21.4275
0.60884	-21.4275
0.6287	-21.4275
0.64856	-21.4274
0.66842	-21.4274
0.68828	-21.4274
0.70814	-21.4274
0.728	-21.4275
0.74786	-21.4275
0.76773	-21.4275
0.78759	-21.4275
0.78759	-21.4275
0.80762	-21.4275
0.82765	-21.4275
0.84769	-21.4275
0.86772	-21.4275
0.88776	-21.4275
0.90779	-21.4275
0.92783	-21.4275
0.94786	-21.4274
0.9679	-21.4274
0.9679	-21.4274
0.98169	-21.4274
0.99548	-21.4275
1.00927	-21.4275
1.02306	-21.4275
1.03685	-21.4275
1.05064	-21.4275
1.06443	-21.4276
1.07822	-21.4276
1.09201	-21.4276
1.09201	-21.4276
1.11204	-21.4276
1.13208	-21.4275
1.15211	-21.4275
1.17214	-21.4275
1.19218	-21.4275
1.21221	-21.4274
1.23225	-21.4274
1.25228	-21.4274
1.27232	-21.4274
#	Band-Index
1.27232	-21.4274
1.25228	-21.4274
1.23225	-21.4274
1.21221	-21.4274
1.19218	-21.4275
1.17214	-21.4275
1.15211	-21.4275
1.13208	-21.4275
1.11204	-21.4276
1.09201	-21.4276
1.09201	-21.4276
1.07822	-21.4276
1.06443	-21.4276
1.05064	-21.4275
1.03685	-21.4275
1.02306	-21.4275
1.00927	-21.4275
0.99548	-21.4275
0.98169	-21.4274
0.9679	-21.4274
0.9679	-21.4274
0.94786	-21.4274
0.92783	-21.4275
0.90779	-21.4275
0.88776	-21.4275
0.86772	-21.4275
0.84769	-21.4275
0.82765	-21.4275
0.80762	-21.4275
0.78759	-21.4275
0.78759	-21.4275
0.76773	-21.4275
0.74786	-21.4275
0.728	-21.4275
0.70814	-21.4274
0.68828	-21.4274
0.66842	-21.4274
0.64856	-21.4274
0.6287	-21.4274
0.60884	-21.4274
0.60884	-21.4274
0.59505	-21.4274
0.58126	-21.4274
0.56747	-21.4274
0.55368	-21.4274
0.53989	-21.4274
0.5261	-21.4274
0.51231	-21.4274
0.49852	-21.4274
0.48473	-21.4274
0.48473	-21.4274
0.4647	-21.4274
0.44466	-21.4274
0.42463	-21.4274
0.40459	-21.4274
0.38456	-21.4274
0.36452	-21.4274
0.34449	-21.4274
0.32446	-21.4274
0.30442	-21.4274
0.30442	-21.4274
0.29063	-21.4274
0.27684	-21.4274
0.26305	-21.4274
0.24926	-21.4274
0.23547	-21.4274
0.22168	-21.4274
0.20789	-21.4275
0.1941	-21.4275
0.18031	-21.4275
0.18031	-21.4275
0.16028	-21.4275
0.14024	-21.4275
0.12021	-21.4275
0.10017	-21.4275
0.08014	-21.4275
0.0601	-21.4275
0.04007	-21.4275
0.02003	-21.4275
0	-21.4274
#	Band-Index
0	-21.4274
0.02003	-21.4274
0.04007	-21.4274
0.0601	-21.4274
0.08014	-21.4274
0.10017	-21.4274
0.12021	-21.4274
0.14024	-21.4274
0.16028	-21.4275
0.18031	-21.4274
0.18031	-21.4274
0.1941	-21.4274
0.20789	-21.4274
0.22168	-21.4274
0.23547	-21.4274
0.24926	-21.4274
0.26305	-21.4274
0.27684	-21.4274
0.29063	-21.4274
0.30442	-21.4274
0.30442	-21.4274
0.32446	-21.4274
0.34449	-21.4274
0.36452	-21.4274
0.38456	-21.4274
0.40459	-21.4274
0.42463	-21.4274
0.44466	-21.4274
0.4647	-21.4274
0.48473	-21.4274
0.48473	-21.4274
0.49852	-21.4274
0.51231	-21.4274
0.5261	-21.4274
0.53989	-21.4274
0.55368	-21.4274
0.56747	-21.4274
0.58126	-21.4274
0.59505	-21.4274
0.60884	-21.4274
0.60884	-21.4274
0.6287	-21.4274
0.64856	-21.4274
0.66842	-21.4274
0.68828	-21.4274
0.70814	-21.4274
0.728	-21.4274
0.74786	-21.4274
0.76773	-21.4274
0.78759	-21.4274
0.78759	-21.4274
0.80762	-21.4274
0.82765	-21.4275
0.84769	-21.4275
0.86772	-21.4275
0.88776	-21.4275
0.90779	-21.4275
0.92783	-21.4275
0.94786	-21.4274
0.9679	-21.4274
0.9679	-21.4274
0.98169	-21.4274
0.99548	-21.4275
1.00927	-21.4275
1.02306	-21.4275
1.03685	-21.4275
1.05064	-21.4275
1.06443	-21.4276
1.07822	-21.4276
1.09201	-21.4276
1.09201	-21.4276
1.11204	-21.4276
1.13208	-21.4275
1.15211	-21.4275
1.17214	-21.4275
1.19218	-21.4275
1.21221	-21.4274
1.23225	-21.4274
1.25228	-21.4274
1.27232	-21.4274
#	Band-Index
1.27232	-21.4274
1.25228	-21.4274
1.23225	-21.4274
1.21221	-21.4274
1.19218	-21.4275
1.17214	-21.4275
1.15211	-21.4275
1.13208	-21.4275
1.11204	-21.4276
1.09201	-21.4276
1.09201	-21.4276
1.07822	-21.4276
1.06443	-21.4276
1.05064	-21.4275
1.03685	-21.4275
1.02306	-21.4275
1.00927	-21.4275
0.99548	-21.4275
0.98169	-21.4274
0.9679	-21.4274
0.9679	-21.4274
0.94786	-21.4274
0.92783	-21.4275
0.90779	-21.4275
0.88776	-21.4275
0.86772	-21.4275
0.84769	-21.4275
0.82765	-21.4275
0.80762	-21.4274
0.78759	-21.4274
0.78759	-21.4274
0.76773	-21.4274
0.74786	-21.4274
0.728	-21.4274
0.70814	-21.4274
0.68828	-21.4274
0.66842	-21.4274
0.64856	-21.4274
0.6287	-21.4274
0.60884	-21.4274
0.60884	-21.4274
0.59505	-21.4274
0.58126	-21.4274
0.56747	-21.4274
0.55368	-21.4274
0.53989	-21.4274
0.5261	-21.4274
0.51231	-21.4274
0.49852	-21.4274
0.48473	-21.4274
0.48473	-21.4274
0.4647	-21.4274
0.44466	-21.4274
0.42463	-21.4274
0.40459	-21.4274
0.38456	-21.4274
0.36452	-21.4274
0.34449	-21.4274
0.32446	-21.4274
0.30442	-21.4274
0.30442	-21.4274
0.29063	-21.4274
0.27684	-21.4274
0.26305	-21.4274
0.24926	-21.4274
0.23547	-21.4274
0.22168	-21.4274
0.20789	-21.4274
0.1941	-21.4274
0.18031	-21.4274
0.18031	-21.4274
0.16028	-21.4275
0.14024	-21.4274
0.12021	-21.4274
0.10017	-21.4274
0.08014	-21.4274
0.0601	-21.4274
0.04007	-21.4274
0.02003	-21.4274
0	-21.4274
#	Band-Index
0	-21.4274
0.02003	-21.4274
0.04007	-21.4274
0.0601	-21.4274
0.08014	-21.4274
0.10017	-21.4274
0.12021	-21.4274
0.14024	-21.4274
0.16028	-21.4274
0.18031	-21.4274
0.18031	-21.4274
0.1941	-21.4274
0.20789	-21.4274
0.22168	-21.4274
0.23547	-21.4274
0.24926	-21.4274
0.26305	-21.4274
0.27684	-21.4274
0.29063	-21.4274
0.30442	-21.4274
0.30442	-21.4274
0.32446	-21.4274
0.34449	-21.4274
0.36452	-21.4274
0.38456	-21.4274
0.40459	-21.4274
0.42463	-21.4274
0.44466	-21.4274
0.4647	-21.4274
0.48473	-21.4274
0.48473	-21.4274
0.49852	-21.4274
0.51231	-21.4274
0.5261	-21.4274
0.53989	-21.4274
0.55368	-21.4274
0.56747	-21.4274
0.58126	-21.4274
0.59505	-21.4274
0.60884	-21.4274
0.60884	-21.4274
0.6287	-21.4274
0.64856	-21.4274
0.66842	-21.4274
0.68828	-21.4274
0.70814	-21.4274
0.728	-21.4274
0.74786	-21.4274
0.76773	-21.4274
0.78759	-21.4274
0.78759	-21.4274
0.80762	-21.4274
0.82765	-21.4274
0.84769	-21.4273
0.86772	-21.4273
0.88776	-21.4273
0.90779	-21.4274
0.92783	-21.4274
0.94786	-21.4274
0.9679	-21.4274
0.9679	-21.4274
0.98169	-21.4274
0.99548	-21.4274
1.00927	-21.4274
1.02306	-21.4273
1.03685	-21.4273
1.05064	-21.4273
1.06443	-21.4273
1.07822	-21.4273
1.09201	-21.4273
1.09201	-21.4273
1.11204	-21.4273
1.13208	-21.4273
1.15211	-21.4273
1.17214	-21.4273
1.19218	-21.4274
1.21221	-21.4274
1.23225	-21.4274
1.25228	-21.4274
1.27232	-21.4273
#	Band-Index
1.27232	-21.4273
1.25228	-21.4274
1.23225	-21.4274
1.21221	-21.4274
1.19218	-21.4274
1.17214	-21.4273
1.15211	-21.4273
1.13208	-21.4273
1.11204	-21.4273
1.09201	-21.4273
1.09201	-21.4273
1.07822	-21.4273
1.06443	-21.4273
1.05064	-21.4273
1.03685	-21.4273
1.02306	-21.4273
1.00927	-21.4274
0.99548	-21.4274
0.98169	-21.4274
0.9679	-21.4274
0.9679	-21.4274
0.94786	-21.4274
0.92783	-21.4274
0.90779	-21.4274
0.88776	-21.4273
0.86772	-21.4273
0.84769	-21.4273
0.82765	-21.4274
0.80762	-21.4274
0.78759	-21.4274
0.78759	-21.4274
0.76773	-21.4274
0.74786	-21.4274
0.728	-21.4274
0.70814	-21.4274
0.68828	-21.4274
0.66842	-21.4274
0.64856	-21.4274
0.6287	-21.4274
0.60884	-21.4274
0.60884	-21.4274
0.59505	-21.4274
0.58126	-21.4274
0.56747	-21.4274
0.55368	-21.4274
0.53989	-21.4274
0.5261	-21.4274
0.51231	-21.4274
0.49852	-21.4274
0.48473	-21.4274
0.48473	-21.4274
0.4647	-21.4274
0.44466	-21.4274
0.42463	-21.4274
0.40459	-21.4274
0.38456	-21.4274
0.36452	-21.4274
0.34449	-21.4274
0.32446	-21.4274
0.30442	-21.4274
0.30442	-21.4274
0.29063	-21.4274
0.27684	-21.4274
0.26305	-21.4274
0.24926	-21.4274
0.23547	-21.4274
0.22168	-21.4274
0.20789	-21.4274
0.1941	-21.4274
0.18031	-21.4274
0.18031	-21.4274
0.16028	-21.4274
0.14024	-21.4274
0.12021	-21.4274
0.10017	-21.4274
0.08014	-21.4274
0.0601	-21.4274
0.04007	-21.4274
0.02003	-21.4274
0	-21.4274
#	Band-Index
0	-21.4274
0.02003	-21.4274
0.04007	-21.4274
0.0601	-21.4274
0.08014	-21.4273
0.10017	-21.4274
0.12021	-21.4273
0.14024	-21.4273
0.16028	-21.4273
0.18031	-21.4273
0.18031	-21.4273
0.1941	-21.4273
0.20789	-21.4273
0.22168	-21.4273
0.23547	-21.4273
0.24926	-21.4273
0.26305	-21.4274
0.27684	-21.4274
0.29063	-21.4274
0.30442	-21.4274
0.30442	-21.4274
0.32446	-21.4274
0.34449	-21.4274
0.36452	-21.4274
0.38456	-21.4274
0.40459	-21.4274
0.42463	-21.4274
0.44466	-21.4273
0.4647	-21.4273
0.48473	-21.4274
0.48473	-21.4274
0.49852	-21.4274
0.51231	-21.4274
0.5261	-21.4274
0.53989	-21.4274
0.55368	-21.4274
0.56747	-21.4274
0.58126	-21.4274
0.59505	-21.4274
0.60884	-21.4274
0.60884	-21.4274
0.6287	-21.4274
0.64856	-21.4274
0.66842	-21.4274
0.68828	-21.4274
0.70814	-21.4274
0.728	-21.4273
0.74786	-21.4273
0.76773	-21.4273
0.78759	-21.4273
0.78759	-21.4273
0.80762	-21.4273
0.82765	-21.4273
0.84769	-21.4273
0.86772	-21.4273
0.88776	-21.4273
0.90779	-21.4274
0.92783	-21.4274
0.94786	-21.4274
0.9679	-21.4274
0.9679	-21.4274
0.98169	-21.4274
0.99548	-21.4274
1.00927	-21.4274
1.02306	-21.4273
1.03685	-21.4273
1.05064	-21.4273
1.06443	-21.4273
1.07822	-21.4273
1.09201	-21.4273
1.09201	-21.4273
1.11204	-21.4273
1.13208	-21.4273
1.15211	-21.4273
1.17214	-21.4273
1.19218	-21.4274
1.21221	-21.4274
1.23225	-21.4274
1.25228	-21.4274
1.27232	-21.4273
#	Band-Index
1.27232	-21.4273
1.25228	-21.4274
1.23225	-21.4274
1.21221	-21.4274
1.19218	-21.4274
1.17214	-21.4273
1.15211	-21.4273
1.13208	-21.4273
1.11204	-21.4273
1.09201	-21.4273
1.09201	-21.4273
1.07822	-21.4273
1.06443	-21.4273
1.05064	-21.4273
1.03685	-21.4273
1.02306	-21.4273
1.00927	-21.4274
0.99548	-21.4274
0.98169	-21.4274
0.9679	-21.4274
0.9679	-21.4274
0.94786	-21.4274
0.92783	-21.4274
0.90779	-21.4274
0.88776	-21.4273
0.86772	-21.4273
0.84769	-21.4273
0.82765	-21.4273
0.80762	-21.4273
0.78759	-21.4273
0.78759	-21.4273
0.76773	-21.4273
0.74786	-21.4273
0.728	-21.4273
0.70814	-21.4274
0.68828	-21.4274
0.66842	-21.4274
0.64856	-21.4274
0.6287	-21.4274
0.60884	-21.4274
0.60884	-21.4274
0.59505	-21.4274
0.58126	-21.4274
0.56747	-21.4274
0.55368	-21.4274
0.53989	-21.4274
0.5261	-21.4274
0.51231	-21.4274
0.49852	-21.4274
0.48473	-21.4274
0.48473	-21.4274
0.4647	-21.4273
0.44466	-21.4273
0.42463	-21.4274
0.40459	-21.4274
0.38456	-21.4274
0.36452	-21.4274
0.34449	-21.4274
0.32446	-21.4274
0.30442	-21.4274
0.30442	-21.4274
0.29063	-21.4274
0.27684	-21.4274
0.26305	-21.4274
0.24926	-21.4273
0.23547	-21.4273
0.22168	-21.4273
0.20789	-21.4273
0.1941	-21.4273
0.18031	-21.4273
0.18031	-21.4273
0.16028	-21.4273
0.14024	-21.4273
0.12021	-21.4273
0.10017	-21.4274
0.08014	-21.4273
0.0601	-21.4273
0.04007	-21.4273
0.02003	-21.4274
0	-21.4274
#	Band-Index
0	-21.4272
0.02003	-21.4272
0.04007	-21.4273
0.0601	-21.4273
0.08014	-21.4273
0.10017	-21.4273
0.12021	-21.4273
0.14024	-21.4273
0.16028	-21.4273
0.18031	-21.4273
0.18031	-21.4273
0.1941	-21.4273
0.20789	-21.4273
0.22168	-21.4273
0.23547	-21.4273
0.24926	-21.4273
0.26305	-21.4274
0.27684	-21.4274
0.29063	-21.4273
0.30442	-21.4273
0.30442	-21.4273
0.32446	-21.4273
0.34449	-21.4274
0.36452	-21.4274
0.38456	-21.4274
0.40459	-21.4274
0.42463	-21.4274
0.44466	-21.4273
0.4647	-21.4273
0.48473	-21.4273
0.48473	-21.4273
0.49852	-21.4273
0.51231	-21.4273
0.5261	-21.4273
0.53989	-21.4273
0.55368	-21.4273
0.56747	-21.4272
0.58126	-21.4272
0.59505	-21.4272
0.60884	-21.4272
0.60884	-21.4272
0.6287	-21.4272
0.64856	-21.4272
0.66842	-21.4272
0.68828	-21.4272
0.70814	-21.4272
0.728	-21.4272
0.74786	-21.4272
0.76773	-21.4272
0.78759	-21.4272
0.78759	-21.4272
0.80762	-21.4272
0.82765	-21.4272
0.84769	-21.4273
0.86772	-21.4273
0.88776	-21.4273
0.90779	-21.4273
0.92783	-21.4273
0.94786	-21.4273
0.9679	-21.4273
0.9679	-21.4273
0.98169	-21.4273
0.99548	-21.4273
1.00927	-21.4273
1.02306	-21.4273
1.03685	-21.4273
1.05064	-21.4273
1.06443	-21.4273
1.07822	-21.4273
1.09201	-21.4273
1.09201	-21.4273
1.11204	-21.4273
1.13208	-21.4273
1.15211	-21.4272
1.17214	-21.4272
1.19218	-21.4273
1.21221	-21.4273
1.23225	-21.4273
1.25228	-21.4273
1.27232	-21.4273
#	Band-Index
1.27232	-21.4273
1.25228	-21.4273
1.23225	-21.4273
1.21221	-21.4273
1.19218	-21.4273
1.17214	-21.4272
1.15211	-21.4272
1.13208	-21.4273
1.11204	-21.4273
1.09201	-21.4273
1.09201	-21.4273
1.07822	-21.4273
1.06443	-21.4273
1.05064	-21.4273
1.03685	-21.4273
1.02306	-21.4273
1.00927	-21.4273
0.99548	-21.4273
0.98169	-21.4273
0.9679	-21.4273
0.9679	-21.4273
0.94786	-21.4273
0.92783	-21.4273
0.90779	-21.4273
0.88776	-21.4273
0.86772	-21.4273
0.84769	-21.4273
0.82765	-21.4272
0.80762	-21.4272
0.78759	-21.4272
0.78759	-21.4272
0.76773	-21.4272
0.74786	-21.4272
0.728	-21.4272
0.70814	-21.4272
0.68828	-21.4272
0.66842	-21.4272
0.64856	-21.4272
0.6287	-21.4272
0.60884	-21.4272
0.60884	-21.4272
0.59505	-21.4272
0.58126	-21.4272
0.56747	-21.4272
0.55368	-21.4273
0.53989	-21.4273
0.5261	-21.4273
0.51231	-21.4273
0.49852	-21.4273
0.48473	-21.4273
0.48473	-21.4273
0.4647	-21.4273
0.44466	-21.4273
0.42463	-21.4273
0.40459	-21.4274
0.38456	-21.4274
0.36452	-21.4274
0.34449	-21.4274
0.32446	-21.4273
0.30442	-21.4273
0.30442	-21.4273
0.29063	-21.4273
0.27684	-21.4274
0.26305	-21.4274
0.24926	-21.4273
0.23547	-21.4273
0.22168	-21.4273
0.20789	-21.4273
0.1941	-21.4273
0.18031	-21.4273
0.18031	-21.4273
0.16028	-21.4273
0.14024	-21.4273
0.12021	-21.4273
0.10017	-21.4273
0.08014	-21.4273
0.0601	-21.4273
0.04007	-21.4273
0.02003	-21.4272
0	-21.4272
#	Band-Index
0	-21.4272
0.02003	-21.4272
0.04007	-21.4272
0.0601	-21.4272
0.08014	-21.4272
0.10017	-21.4273
0.12021	-21.4273
0.14024	-21.4273
0.16028	-21.4273
0.18031	-21.4273
0.18031	-21.4273
0.1941	-21.4273
0.20789	-21.4273
0.22168	-21.4273
0.23547	-21.4273
0.24926	-21.4273
0.26305	-21.4273
0.27684	-21.4273
0.29063	-21.4273
0.30442	-21.4273
0.30442	-21.4273
0.32446	-21.4273
0.34449	-21.4273
0.36452	-21.4272
0.38456	-21.4272
0.40459	-21.4272
0.42463	-21.4272
0.44466	-21.4273
0.4647	-21.4273
0.48473	-21.4273
0.48473	-21.4273
0.49852	-21.4273
0.51231	-21.4273
0.5261	-21.4273
0.53989	-21.4273
0.55368	-21.4273
0.56747	-21.4272
0.58126	-21.4272
0.59505	-21.4272
0.60884	-21.4272
0.60884	-21.4272
0.6287	-21.4272
0.64856	-21.4272
0.66842	-21.4272
0.68828	-21.4272
0.70814	-21.4272
0.728	-21.4272
0.74786	-21.4272
0.76773	-21.4272
0.78759	-21.4272
0.78759	-21.4272
0.80762	-21.4272
0.82765	-21.4272
0.84769	-21.4273
0.86772	-21.4273
0.88776	-21.4273
0.90779	-21.4273
0.92783	-21.4273
0.94786	-21.4273
0.9679	-21.4273
0.9679	-21.4273
0.98169	-21.4273
0.99548	-21.4273
1.00927	-21.4273
1.02306	-21.4273
1.03685	-21.4273
1.05064	-21.4273
1.06443	-21.4273
1.07822	-21.4273
1.09201	-21.4273
1.09201	-21.4273
1.11204	-21.4273
1.13208	-21.4273
1.15211	-21.4272
1.17214	-21.4272
1.19218	-21.4273
1.21221	-21.4273
1.23225	-21.4273
1.25228	-21.4273
1.27232	-21.4273
#	Band-Index
1.27232	-21.4273
1.25228	-21.4273
1.23225	-21.4273
1.21221	-21.4273
1.19218	-21.4273
1.17214	-21.4272
1.15211	-21.4272
1.13208	-21.4273
1.11204	-21.4273
1.09201	-21.4273
1.09201	-21.4273
1.07822	-21.4273
1.06443	-21.4273
1.05064	-21.4273
1.03685	-21.4273
1.02306	-21.4273
1.00927	-21.4273
0.99548	-21.4273
0.98169	-21.4273
0.9679	-21.4273
0.9679	-21.4273
0.94786	-21.4273
0.92783	-21.4273
0.90779	-21.4273
0.88776	-21.4273
0.86772	-21.4273
0.84769	-21.4273
0.82765	-21.4272
0.80762	-21.4272
0.78759	-21.4272
0.78759	-21.4272
0.76773	-21.4272
0.74786	-21.4272
0.728	-21.4272
0.70814	-21.4272
0.68828	-21.4272
0.66842	-21.4272
0.64856	-21.4272
0.6287	-21.4272
0.60884	-21.4272
0.60884	-21.4272
0.59505	-21.4272
0.58126	-21.4272
0.56747	-21.4272
0.55368	-21.4273
0.53989	-21.4273
0.5261	-21.4273
0.51231	-21.4273
0.49852	-21.4273
0.48473	-21.4273
0.48473	-21.4273
0.4647	-21.4273
0.44466	-21.4273
0.42463	-21.4272
0.40459	-21.4272
0.38456	-21.4272
0.36452	-21.4272
0.34449	-21.4273
0.32446	-21.4273
0.30442	-21.4273
0.30442	-21.4273
0.29063	-21.4273
0.27684	-21.4273
0.26305	-21.4273
0.24926	-21.4273
0.23547	-21.4273
0.22168	-21.4273
0.20789	-21.4273
0.1941	-21.4273
0.18031	-21.4273
0.18031	-21.4273
0.16028	-21.4272
0.14024	-21.4272
0.12021	-21.4272
0.10017	-21.4272
0.08014	-21.4272
0.0601	-21.4272
0.04007	-21.4272
0.02003	-21.4272
0	-21.4272
#	Band-Index
0	-21.4272
0.02003	-21.4272
0.04007	-21.4271
0.0601	-21.4271
0.08014	-21.4271
0.10017	-21.4271
0.12021	-21.4272
0.14024	-21.4272
0.16028	-21.4271
0.18031	-21.4271
0.18031	-21.4271
0.1941	-21.4271
0.20789	-21.4271
0.22168	-21.4271
0.23547	-21.4271
0.24926	-21.4271
0.26305	-21.4271
0.27684	-21.4271
0.29063	-21.4271
0.30442	-21.427
0.30442	-21.427
0.32446	-21.4271
0.34449	-21.4271
0.36452	-21.4271
0.38456	-21.4272
0.40459	-21.4272
0.42463	-21.4271
0.44466	-21.4271
0.4647	-21.4271
0.48473	-21.427
0.48473	-21.427
0.49852	-21.427
0.51231	-21.4271
0.5261	-21.4271
0.53989	-21.4271
0.55368	-21.4271
0.56747	-21.4271
0.58126	-21.4271
0.59505	-21.4272
0.60884	-21.4272
0.60884	-21.4272
0.6287	-21.4272
0.64856	-21.4272
0.66842	-21.4272
0.68828	-21.4272
0.70814	-21.4272
0.728	-21.4272
0.74786	-21.4272
0.76773	-21.4272
0.78759	-21.4272
0.78759	-21.4272
0.80762	-21.4272
0.82765	-21.4271
0.84769	-21.4271
0.86772	-21.4271
0.88776	-21.4271
0.90779	-21.4271
0.92783	-21.4271
0.94786	-21.4271
0.9679	-21.4271
0.9679	-21.4271
0.98169	-21.4271
0.99548	-21.4271
1.00927	-21.4271
1.02306	-21.4271
1.03685	-21.4271
1.05064	-21.4271
1.06443	-21.4271
1.07822	-21.4271
1.09201	-21.4271
1.09201	-21.4271
1.11204	-21.4271
1.13208	-21.4271
1.15211	-21.4271
1.17214	-21.4271
1.19218	-21.4271
1.21221	-21.4271
1.23225	-21.4271
1.25228	-21.427
1.27232	-21.427
#	Band-Index
1.27232	-21.427
1.25228	-21.427
1.23225	-21.4271
1.21221	-21.4271
1.19218	-21.4271
1.17214	-21.4271
1.15211	-21.4271
1.13208	-21.4271
1.11204	-21.4271
1.09201	-21.4271
1.09201	-21.4271
1.07822	-21.4271
1.06443	-21.4271
1.05064	-21.4271
1.03685	-21.4271
1.02306	-21.4271
1.00927	-21.4271
0.99548	-21.4271
0.98169	-21.4271
0.9679	-21.4271
0.9679	-21.4271
0.94786	-21.4271
0.92783	-21.4271
0.90779	-21.4271
0.88776	-21.4271
0.86772	-21.4271
0.84769	-21.4271
0.82765	-21.4271
0.80762	-21.4272
0.78759	-21.4272
0.78759	-21.4272
0.76773	-21.4272
0.74786	-21.4272
0.728	-21.4272
0.70814	-21.4272
0.68828	-21.4272
0.66842	-21.4272
0.64856	-21.4272
0.6287	-21.4272
0.60884	-21.4272
0.60884	-21.4272
0.59505	-21.4272
0.58126	-21.4271
0.56747	-21.4271
0.55368	-21.4271
0.53989	-21.4271
0.5261	-21.4271
0.51231	-21.4271
0.49852	-21.427
0.48473	-21.427
0.48473	-21.427
0.4647	-21.4271
0.44466	-21.4271
0.42463	-21.4271
0.40459	-21.4272
0.38456	-21.4272
0.36452	-21.4271
0.34449	-21.4271
0.32446	-21.4271
0.30442	-21.427
0.30442	-21.427
0.29063	-21.4271
0.27684	-21.4271
0.26305	-21.4271
0.24926	-21.4271
0.23547	-21.4271
0.22168	-21.4271
0.20789	-21.4271
0.1941	-21.4271
0.18031	-21.4271
0.18031	-21.4271
0.16028	-21.4271
0.14024	-21.4271
0.12021	-21.4271
0.10017	-21.4271
0.08014	-21.4271
0.0601	-21.4271
0.04007	-21.4271
0.02003	-21.4272
0	-21.4272
#	Band-Index
0	-21.4272
0.02003	-21.4272
0.04007	-21.4271
0.0601	-21.4271
0.08014	-21.4271
0.10017	-21.4271
0.12021	-21.4271
0.14024	-21.4271
0.16028	-21.4271
0.18031	-21.4271
0.18031	-21.4271
0.1941	-21.427
0.20789	-21.427
0.22168	-21.427
0.23547	-21.427
0.24926	-21.427
0.26305	-21.427
0.27684	-21.427
0.29063	-21.427
0.30442	-21.427
0.30442	-21.427
0.32446	-21.427
0.34449	-21.427
0.36452	-21.427
0.38456	-21.427
0.40459	-21.427
0.42463	-21.427
0.44466	-21.427
0.4647	-21.427
0.48473	-21.427
0.48473	-21.427
0.49852	-21.427
0.51231	-21.427
0.5261	-21.4271
0.53989	-21.4271
0.55368	-21.4271
0.56747	-21.4271
0.58126	-21.4271
0.59505	-21.4272
0.60884	-21.4272
0.60884	-21.4272
0.6287	-21.4272
0.64856	-21.4272
0.66842	-21.4272
0.68828	-21.4272
0.70814	-21.4272
0.728	-21.4272
0.74786	-21.4272
0.76773	-21.4272
0.78759	-21.4272
0.78759	-21.4272
0.80762	-21.4272
0.82765	-21.4271
0.84769	-21.4271
0.86772	-21.4271
0.88776	-21.4271
0.90779	-21.4271
0.92783	-21.4271
0.94786	-21.4271
0.9679	-21.4271
0.9679	-21.4271
0.98169	-21.4271
0.99548	-21.4271
1.00927	-21.4271
1.02306	-21.4271
1.03685	-21.4271
1.05064	-21.4271
1.06443	-21.4271
1.07822	-21.4271
1.09201	-21.4271
1.09201	-21.4271
1.11204	-21.4271
1.13208	-21.4271
1.15211	-21.4271
1.17214	-21.4271
1.19218	-21.4271
1.21221	-21.4271
1.23225	-21.4271
1.25228	-21.427
1.27232	-21.427
#	Band-Index
1.27232	-21.427
1.25228	-21.427
1.23225	-21.4271
1.21221	-21.4271
1.19218	-21.4271
1.17214	-21.4271
1.15211	-21.4271
1.13208	-21.4271
1.11204	-21.4271
1.09201	-21.4271
1.09201	-21.4271
1.07822	-21.4271
1.06443	-21.4271
1.05064	-21.4271
1.03685	-21.4271
1.02306	-21.4271
1.00927	-21.4271
0.99548	-21.4271
0.98169	-21.4271
0.9679	-21.4271
0.9679	-21.4271
0.94786	-21.4271
0.92783	-21.4271
0.90779	-21.4271
0.88776	-21.4271
0.86772	-21.4271
0.84769	-21.4271
0.82765	-21.4271
0.80762	-21.4272
0.78759	-21.4272
0.78759	-21.4272
0.76773	-21.4272
0.74786	-21.4272
0.728	-21.4272
0.70814	-21.4272
0.68828	-21.4272
0.66842	-21.4272
0.64856	-21.4272
0.6287	-21.4272
0.60884	-21.4272
0.60884	-21.4272
0.59505	-21.4272
0.58126	-21.4271
0.56747	-21.4271
0.55368	-21.4271
0.53989	-21.4271
0.5261	-21.4271
0.51231	-21.427
0.49852	-21.427
0.48473	-21.427
0.48473	-21.427
0.4647	-21.427
0.44466	-21.427
0.42463	-21.427
0.40459	-21.427
0.38456	-21.427
0.36452	-21.427
0.34449	-21.427
0.32446	-21.427
0.30442	-21.427
0.30442	-21.427
0.29063	-21.427
0.27684	-21.427
0.26305	-21.427
0.24926	-21.427
0.23547	-21.427
0.22168	-21.427
0.20789	-21.427
0.1941	-21.427
0.18031	-21.4271
0.18031	-21.4271
0.16028	-21.4271
0.14024	-21.4271
0.12021	-21.427
0.10017	-21.427
0.08014	-21.427
0.0601	-21.4271
0.04007	-21.4271
0.02003	-21.4272
0	-21.4272
#	Band-Index
0	-21.427
0.02003	-21.427
0.04007	-21.427
0.0601	-21.4271
0.08014	-21.427
0.10017	-21.427
0.12021	-21.427
0.14024	-21.427
0.16028	-21.427
0.18031	-21.4271
0.18031	-21.4271
0.1941	-21.427
0.20789	-21.427
0.22168	-21.427
0.23547	-21.427
0.24926	-21.427
0.26305	-21.427
0.27684	-21.427
0.29063	-21.427
0.30442	-21.427
0.30442	-21.427
0.32446	-21.427
0.34449	-21.427
0.36452	-21.427
0.38456	-21.427
0.40459	-21.427
0.42463	-21.427
0.44466	-21.427
0.4647	-21.427
0.48473	-21.427
0.48473	-21.427
0.49852	-21.427
0.51231	-21.427
0.5261	-21.427
0.53989	-21.427
0.55368	-21.427
0.56747	-21.427
0.58126	-21.427
0.59505	-21.427
0.60884	-21.427
0.60884	-21.427
0.6287	-21.427
0.64856	-21.427
0.66842	-21.427
0.68828	-21.427
0.70814	-21.427
0.728	-21.427
0.74786	-21.427
0.76773	-21.427
0.78759	-21.427
0.78759	-21.427
0.80762	-21.427
0.82765	-21.427
0.84769	-21.427
0.86772	-21.427
0.88776	-21.427
0.90779	-21.427
0.92783	-21.427
0.94786	-21.427
0.9679	-21.427
0.9679	-21.427
0.98169	-21.427
0.99548	-21.427
1.00927	-21.427
1.02306	-21.427
1.03685	-21.427
1.05064	-21.427
1.06443	-21.4271
1.07822	-21.4271
1.09201	-21.4271
1.09201	-21.4271
1.11204	-21.4271
1.13208	-21.427
1.15211	-21.427
1.17214	-21.427
1.19218	-21.427
1.21221	-21.427
1.23225	-21.427
1.25228	-21.427
1.27232	-21.427
#	Band-Index
1.27232	-21.427
1.25228	-21.427
1.23225	-21.427
1.21221	-21.427
1.19218	-21.427
1.17214	-21.427
1.15211	-21.427
1.13208	-21.427
1.11204	-21.4271
1.09201	-21.4271
1.09201	-21.4271
1.07822	-21.4271
1.06443	-21.4271
1.05064	-21.427
1.03685	-21.427
1.02306	-21.427
1.00927	-21.427
0.99548	-21.427
0.98169	-21.427
0.9679	-21.427
0.9679	-21.427
0.94786	-21.427
0.92783	-21.427
0.90779	-21.427
0.88776	-21.427
0.86772	-21.427
0.84769	-21.427
0.82765	-21.427
0.80762	-21.427
0.78759	-21.427
0.78759	-21.427
0.76773	-21.427
0.74786	-21.427
0.728	-21.427
0.70814	-21.427
0.68828	-21.427
0.66842	-21.427
0.64856	-21.427
0.6287	-21.427
0.60884	-21.427
0.60884	-21.427
0.59505	-21.427
0.58126	-21.427
0.56747	-21.427
0.55368	-21.427
0.53989	-21.427
0.5261	-21.427
0.51231	-21.427
0.49852	-21.427
0.48473	-21.427
0.48473	-21.427
0.4647	-21.427
0.44466	-21.427
0.42463	-21.427
0.40459	-21.427
0.38456	-21.427
0.36452	-21.427
0.34449	-21.427
0.32446	-21.427
0.30442	-21.427
0.30442	-21.427
0.29063	-21.427
0.27684	-21.427
0.26305	-21.427
0.24926	-21.427
0.23547	-21.427
0.22168	-21.427
0.20789	-21.427
0.1941	-21.427
0.18031	-21.4271
0.18031	-21.4271
0.16028	-21.427
0.14024	-21.427
0.12021	-21.427
0.10017	-21.427
0.08014	-21.427
0.0601	-21.427
0.04007	-21.427
0.02003	-21.427
0	-21.427
#	Band-Index
0	-21.427
0.02003	-21.427
0.04007	-21.427
0.0601	-21.427
0.08014	-21.427
0.10017	-21.427
0.12021	-21.427
0.14024	-21.4269
0.16028	-21.4269
0.18031	-21.4269
0.18031	-21.4269
0.1941	-21.4269
0.20789	-21.4269
0.22168	-21.4269
0.23547	-21.427
0.24926	-21.427
0.26305	-21.427
0.27684	-21.427
0.29063	-21.427
0.30442	-21.427
0.30442	-21.427
0.32446	-21.427
0.34449	-21.427
0.36452	-21.427
0.38456	-21.427
0.40459	-21.4269
0.42463	-21.4269
0.44466	-21.427
0.4647	-21.427
0.48473	-21.427
0.48473	-21.427
0.49852	-21.427
0.51231	-21.427
0.5261	-21.427
0.53989	-21.427
0.55368	-21.427
0.56747	-21.427
0.58126	-21.427
0.59505	-21.427
0.60884	-21.427
0.60884	-21.427
0.6287	-21.427
0.64856	-21.427
0.66842	-21.427
0.68828	-21.427
0.70814	-21.427
0.728	-21.427
0.74786	-21.427
0.76773	-21.427
0.78759	-21.4269
0.78759	-21.4269
0.80762	-21.427
0.82765	-21.427
0.84769	-21.427
0.86772	-21.427
0.88776	-21.427
0.90779	-21.427
0.92783	-21.427
0.94786	-21.427
0.9679	-21.427
0.9679	-21.427
0.98169	-21.427
0.99548	-21.427
1.00927	-21.427
1.02306	-21.427
1.03685	-21.427
1.05064	-21.427
1.06443	-21.4271
1.07822	-21.4271
1.09201	-21.4271
1.09201	-21.4271
1.11204	-21.4271
1.13208	-21.427
1.15211	-21.427
1.17214	-21.427
1.19218	-21.427
1.21221	-21.427
1.23225	-21.427
1.25228	-21.427
1.27232	-21.427
#	Band-Index
1.27232	-21.427
1.25228	-21.427
1.23225	-21.427
1.21221	-21.427
1.19218	-21.427
1.17214	-21.427
1.15211	-21.427
1.13208	-21.427
1.11204	-21.4271
1.09201	-21.4271
1.09201	-21.4271
1.07822	-21.4271
1.06443	-21.4271
1.05064	-21.427
1.03685	-21.427
1.02306	-21.427
1.00927	-21.427
0.99548	-21.427
0.98169	-21.427
0.9679	-21.427
0.9679	-21.427
0.94786	-21.427
0.92783	-21.427
0.90779	-21.427
0.88776	-21.427
0.86772	-21.427
0.84769	-21.427
0.82765	-21.427
0.80762	-21.427
0.78759	-21.4269
0.78759	-21.4269
0.76773	-21.427
0.74786	-21.427
0.728	-21.427
0.70814	-21.427
0.68828	-21.427
0.66842	-21.427
0.64856	-21.427
0.6287	-21.427
0.60884	-21.427
0.60884	-21.427
0.59505	-21.427
0.58126	-21.427
0.56747	-21.427
0.55368	-21.427
0.53989	-21.427
0.5261	-21.427
0.51231	-21.427
0.49852	-21.427
0.48473	-21.427
0.48473	-21.427
0.4647	-21.427
0.44466	-21.427
0.42463	-21.4269
0.40459	-21.4269
0.38456	-21.427
0.36452	-21.427
0.34449	-21.427
0.32446	-21.427
0.30442	-21.427
0.30442	-21.427
0.29063	-21.427
0.27684	-21.427
0.26305	-21.427
0.24926	-21.427
0.23547	-21.427
0.22168	-21.4269
0.20789	-21.4269
0.1941	-21.4269
0.18031	-21.4269
0.18031	-21.4269
0.16028	-21.4269
0.14024	-21.4269
0.12021	-21.427
0.10017	-21.427
0.08014	-21.427
0.0601	-21.427
0.04007	-21.427
0.02003	-21.427
0	-21.427
#	Band-Index
0	-21.427
0.02003	-21.4269
0.04007	-21.4269
0.0601	-21.4269
0.08014	-21.4269
0.10017	-21.4269
0.12021	-21.4269
0.14024	-21.4269
0.16028	-21.4269
0.18031	-21.4269
0.18031	-21.4269
0.1941	-21.4269
0.20789	-21.4269
0.22168	-21.4269
0.23547	-21.4269
0.24926	-21.4269
0.26305	-21.4269
0.27684	-21.427
0.29063	-21.427
0.30442	-21.427
0.30442	-21.427
0.32446	-21.427
0.34449	-21.427
0.36452	-21.427
0.38456	-21.427
0.40459	-21.4269
0.42463	-21.4269
0.44466	-21.4269
0.4647	-21.4269
0.48473	-21.4269
0.48473	-21.4269
0.49852	-21.427
0.51231	-21.427
0.5261	-21.427
0.53989	-21.427
0.55368	-21.427
0.56747	-21.427
0.58126	-21.427
0.59505	-21.427
0.60884	-21.427
0.60884	-21.427
0.6287	-21.427
0.64856	-21.427
0.66842	-21.427
0.68828	-21.427
0.70814	-21.4269
0.728	-21.4269
0.74786	-21.4269
0.76773	-21.4269
0.78759	-21.4269
0.78759	-21.4269
0.80762	-21.4269
0.82765	-21.4269
0.84769	-21.4269
0.86772	-21.4269
0.88776	-21.4269
[truncated: 64,366 more rows]

## Sheet: Fig. 3b
0	-21.8405
0.02003	-21.8405
0.04007	-21.8404
0.0601	-21.8404
0.08014	-21.8404
0.10017	-21.8404
0.12021	-21.8404
0.14024	-21.8404
0.16028	-21.8403
0.18031	-21.8403
0.18031	-21.8403
0.1941	-21.8403
0.20789	-21.8403
0.22168	-21.8403
0.23547	-21.8403
0.24926	-21.8403
0.26305	-21.8403
0.27684	-21.8403
0.29063	-21.8403
0.30442	-21.8403
0.30442	-21.8403
0.32446	-21.8403
0.34449	-21.8404
0.36452	-21.8404
0.38456	-21.8404
0.40459	-21.8404
0.42463	-21.8404
0.44466	-21.8404
0.4647	-21.8405
0.48473	-21.8405
0.48473	-21.8405
0.49852	-21.8405
0.51231	-21.8405
0.5261	-21.8405
0.53989	-21.8405
0.55368	-21.8405
0.56747	-21.8405
0.58126	-21.8405
0.59505	-21.8405
0.60884	-21.8405
0.60884	-21.8405
0.6287	-21.8405
0.64856	-21.8404
0.66842	-21.8404
0.68828	-21.8404
0.70814	-21.8404
0.728	-21.8404
0.74786	-21.8404
0.76773	-21.8404
0.78759	-21.8403
0.78759	-21.8403
0.80762	-21.8403
0.82765	-21.8403
0.84769	-21.8403
0.86772	-21.8403
0.88776	-21.8403
0.90779	-21.8403
0.92783	-21.8403
0.94786	-21.8403
0.9679	-21.8402
0.9679	-21.8402
0.98169	-21.8402
0.99548	-21.8402
1.00927	-21.8402
1.02306	-21.8402
1.03685	-21.8402
1.05064	-21.8402
1.06443	-21.8402
1.07822	-21.8402
1.09201	-21.8402
1.09201	-21.8402
1.11204	-21.8403
1.13208	-21.8403
1.15211	-21.8403
1.17214	-21.8403
1.19218	-21.8403
1.21221	-21.8403
1.23225	-21.8403
1.25228	-21.8403
1.27232	-21.8403
#	Band-Index
1.27232	-21.8403
1.25228	-21.8403
1.23225	-21.8403
1.21221	-21.8403
1.19218	-21.8403
1.17214	-21.8403
1.15211	-21.8403
1.13208	-21.8403
1.11204	-21.8403
1.09201	-21.8402
1.09201	-21.8402
1.07822	-21.8402
1.06443	-21.8402
1.05064	-21.8402
1.03685	-21.8402
1.02306	-21.8402
1.00927	-21.8402
0.99548	-21.8402
0.98169	-21.8402
0.9679	-21.8402
0.9679	-21.8402
0.94786	-21.8403
0.92783	-21.8403
0.90779	-21.8403
0.88776	-21.8403
0.86772	-21.8403
0.84769	-21.8403
0.82765	-21.8403
0.80762	-21.8403
0.78759	-21.8403
0.78759	-21.8403
0.76773	-21.8403
0.74786	-21.8403
0.728	-21.8403
0.70814	-21.8403
0.68828	-21.8402
0.66842	-21.8402
0.64856	-21.8402
0.6287	-21.8402
0.60884	-21.8402
0.60884	-21.8402
0.59505	-21.8402
0.58126	-21.8402
0.56747	-21.8402
0.55368	-21.8402
0.53989	-21.8402
0.5261	-21.8402
0.51231	-21.8402
0.49852	-21.8402
0.48473	-21.8402
0.48473	-21.8402
0.4647	-21.8402
0.44466	-21.8402
0.42463	-21.8402
0.40459	-21.8402
0.38456	-21.8402
0.36452	-21.8402
0.34449	-21.8403
0.32446	-21.8403
0.30442	-21.8403
0.30442	-21.8403
0.29063	-21.8403
0.27684	-21.8403
0.26305	-21.8403
0.24926	-21.8403
0.23547	-21.8403
0.22168	-21.8403
0.20789	-21.8403
0.1941	-21.8403
0.18031	-21.8403
0.18031	-21.8403
0.16028	-21.8403
0.14024	-21.8403
0.12021	-21.8402
0.10017	-21.8402
0.08014	-21.8402
0.0601	-21.8402
0.04007	-21.8402
0.02003	-21.8402
0	-21.8402
#	Band-Index
0	-21.84
0.02003	-21.84
0.04007	-21.8401
0.0601	-21.8401
0.08014	-21.8402
0.10017	-21.8402
0.12021	-21.8402
0.14024	-21.8401
0.16028	-21.8401
0.18031	-21.8401
0.18031	-21.8401
0.1941	-21.8401
0.20789	-21.8401
0.22168	-21.8401
0.23547	-21.8401
0.24926	-21.8401
0.26305	-21.8401
0.27684	-21.8401
0.29063	-21.8401
0.30442	-21.8401
0.30442	-21.8401
0.32446	-21.8401
0.34449	-21.8401
0.36452	-21.8402
0.38456	-21.8402
0.40459	-21.8402
0.42463	-21.8401
0.44466	-21.8401
0.4647	-21.84
0.48473	-21.84
0.48473	-21.84
0.49852	-21.84
0.51231	-21.84
0.5261	-21.84
0.53989	-21.84
0.55368	-21.84
0.56747	-21.84
0.58126	-21.84
0.59505	-21.84
0.60884	-21.84
0.60884	-21.84
0.6287	-21.84
0.64856	-21.84
0.66842	-21.84
0.68828	-21.84
0.70814	-21.84
0.728	-21.84
0.74786	-21.84
0.76773	-21.84
0.78759	-21.84
0.78759	-21.84
0.80762	-21.84
0.82765	-21.8401
0.84769	-21.8401
0.86772	-21.8401
0.88776	-21.8401
0.90779	-21.8402
0.92783	-21.8402
0.94786	-21.8402
0.9679	-21.8402
0.9679	-21.8402
0.98169	-21.8402
0.99548	-21.8402
1.00927	-21.8402
1.02306	-21.8402
1.03685	-21.8402
1.05064	-21.8402
1.06443	-21.8402
1.07822	-21.8402
1.09201	-21.8402
1.09201	-21.8402
1.11204	-21.8402
1.13208	-21.8402
1.15211	-21.8402
1.17214	-21.8401
1.19218	-21.8401
1.21221	-21.8401
1.23225	-21.8401
1.25228	-21.84
1.27232	-21.84
#	Band-Index
1.27232	-21.84
1.25228	-21.84
1.23225	-21.8401
1.21221	-21.8401
1.19218	-21.8401
1.17214	-21.8401
1.15211	-21.8402
1.13208	-21.8402
1.11204	-21.8402
1.09201	-21.8402
1.09201	-21.8402
1.07822	-21.8402
1.06443	-21.8402
1.05064	-21.8402
1.03685	-21.8402
1.02306	-21.8402
1.00927	-21.8402
0.99548	-21.8402
0.98169	-21.8402
0.9679	-21.8402
0.9679	-21.8402
0.94786	-21.8402
0.92783	-21.8402
0.90779	-21.8402
0.88776	-21.8401
0.86772	-21.8401
0.84769	-21.8401
0.82765	-21.8401
0.80762	-21.84
0.78759	-21.84
0.78759	-21.84
0.76773	-21.84
0.74786	-21.84
0.728	-21.84
0.70814	-21.84
0.68828	-21.84
0.66842	-21.84
0.64856	-21.84
0.6287	-21.84
0.60884	-21.84
0.60884	-21.84
0.59505	-21.84
0.58126	-21.84
0.56747	-21.84
0.55368	-21.84
0.53989	-21.84
0.5261	-21.84
0.51231	-21.84
0.49852	-21.84
0.48473	-21.84
0.48473	-21.84
0.4647	-21.84
0.44466	-21.84
0.42463	-21.84
0.40459	-21.8401
0.38456	-21.8401
0.36452	-21.8401
0.34449	-21.8401
0.32446	-21.8401
0.30442	-21.8401
0.30442	-21.8401
0.29063	-21.8401
0.27684	-21.8401
0.26305	-21.8401
0.24926	-21.8401
0.23547	-21.8401
0.22168	-21.8401
0.20789	-21.8401
0.1941	-21.8401
0.18031	-21.8401
0.18031	-21.8401
0.16028	-21.8401
0.14024	-21.8401
0.12021	-21.8401
0.10017	-21.8401
0.08014	-21.8401
0.0601	-21.84
0.04007	-21.84
0.02003	-21.84
0	-21.84
#	Band-Index
0	-21.84
0.02003	-21.84
0.04007	-21.84
0.0601	-21.84
0.08014	-21.8399
0.10017	-21.8399
0.12021	-21.8399
0.14024	-21.8399
0.16028	-21.8399
0.18031	-21.8399
0.18031	-21.8399
0.1941	-21.8399
0.20789	-21.8399
0.22168	-21.8399
0.23547	-21.8399
0.24926	-21.8399
0.26305	-21.8399
0.27684	-21.8399
0.29063	-21.8399
0.30442	-21.8399
0.30442	-21.8399
0.32446	-21.8399
0.34449	-21.8399
0.36452	-21.8399
0.38456	-21.8399
0.40459	-21.8399
0.42463	-21.84
0.44466	-21.84
0.4647	-21.84
0.48473	-21.84
0.48473	-21.84
0.49852	-21.84
0.51231	-21.84
0.5261	-21.84
0.53989	-21.84
0.55368	-21.84
0.56747	-21.84
0.58126	-21.84
0.59505	-21.84
0.60884	-21.84
0.60884	-21.84
0.6287	-21.84
0.64856	-21.84
0.66842	-21.84
0.68828	-21.84
0.70814	-21.84
0.728	-21.84
0.74786	-21.84
0.76773	-21.84
0.78759	-21.84
0.78759	-21.84
0.80762	-21.84
0.82765	-21.8399
0.84769	-21.8399
0.86772	-21.8399
0.88776	-21.8399
0.90779	-21.8398
0.92783	-21.8398
0.94786	-21.8398
0.9679	-21.8398
0.9679	-21.8398
0.98169	-21.8398
0.99548	-21.8398
1.00927	-21.8398
1.02306	-21.8398
1.03685	-21.8398
1.05064	-21.8398
1.06443	-21.8398
1.07822	-21.8398
1.09201	-21.8398
1.09201	-21.8398
1.11204	-21.8398
1.13208	-21.8398
1.15211	-21.8398
1.17214	-21.8399
1.19218	-21.8399
1.21221	-21.8399
1.23225	-21.8399
1.25228	-21.84
1.27232	-21.84
#	Band-Index
1.27232	-21.84
1.25228	-21.84
1.23225	-21.8399
1.21221	-21.8399
1.19218	-21.8399
1.17214	-21.8399
1.15211	-21.8398
1.13208	-21.8398
1.11204	-21.8398
1.09201	-21.8398
1.09201	-21.8398
1.07822	-21.8398
1.06443	-21.8398
1.05064	-21.8398
1.03685	-21.8398
1.02306	-21.8398
1.00927	-21.8398
0.99548	-21.8398
0.98169	-21.8398
0.9679	-21.8398
0.9679	-21.8398
0.94786	-21.8398
0.92783	-21.8398
0.90779	-21.8398
0.88776	-21.8399
0.86772	-21.8399
0.84769	-21.8399
0.82765	-21.8399
0.80762	-21.84
0.78759	-21.84
0.78759	-21.84
0.76773	-21.84
0.74786	-21.84
0.728	-21.84
0.70814	-21.84
0.68828	-21.84
0.66842	-21.84
0.64856	-21.84
0.6287	-21.84
0.60884	-21.84
0.60884	-21.84
0.59505	-21.84
0.58126	-21.84
0.56747	-21.84
0.55368	-21.84
0.53989	-21.84
0.5261	-21.84
0.51231	-21.84
0.49852	-21.84
0.48473	-21.84
0.48473	-21.84
0.4647	-21.84
0.44466	-21.8399
0.42463	-21.8399
0.40459	-21.8399
0.38456	-21.8398
0.36452	-21.8399
0.34449	-21.8399
0.32446	-21.8399
0.30442	-21.8399
0.30442	-21.8399
0.29063	-21.8399
0.27684	-21.8399
0.26305	-21.8399
0.24926	-21.8399
0.23547	-21.8399
0.22168	-21.8399
0.20789	-21.8399
0.1941	-21.8399
0.18031	-21.8399
0.18031	-21.8399
0.16028	-21.8399
0.14024	-21.8399
0.12021	-21.8399
0.10017	-21.8398
0.08014	-21.8399
0.0601	-21.8399
0.04007	-21.8399
0.02003	-21.84
0	-21.84
#	Band-Index
0	-21.8398
0.02003	-21.8398
0.04007	-21.8398
0.0601	-21.8398
0.08014	-21.8398
0.10017	-21.8398
0.12021	-21.8398
0.14024	-21.8398
0.16028	-21.8397
0.18031	-21.8397
0.18031	-21.8397
0.1941	-21.8397
0.20789	-21.8397
0.22168	-21.8397
0.23547	-21.8397
0.24926	-21.8397
0.26305	-21.8397
0.27684	-21.8397
0.29063	-21.8397
0.30442	-21.8397
0.30442	-21.8397
0.32446	-21.8397
0.34449	-21.8398
0.36452	-21.8398
0.38456	-21.8398
0.40459	-21.8398
0.42463	-21.8398
0.44466	-21.8398
0.4647	-21.8398
0.48473	-21.8398
0.48473	-21.8398
0.49852	-21.8398
0.51231	-21.8398
0.5261	-21.8398
0.53989	-21.8398
0.55368	-21.8398
0.56747	-21.8398
0.58126	-21.8398
0.59505	-21.8398
0.60884	-21.8398
0.60884	-21.8398
0.6287	-21.8398
0.64856	-21.8398
0.66842	-21.8398
0.68828	-21.8398
0.70814	-21.8398
0.728	-21.8397
0.74786	-21.8397
0.76773	-21.8397
0.78759	-21.8397
0.78759	-21.8397
0.80762	-21.8397
0.82765	-21.8397
0.84769	-21.8397
0.86772	-21.8397
0.88776	-21.8397
0.90779	-21.8397
0.92783	-21.8397
0.94786	-21.8397
0.9679	-21.8398
0.9679	-21.8398
0.98169	-21.8398
0.99548	-21.8398
1.00927	-21.8398
1.02306	-21.8398
1.03685	-21.8398
1.05064	-21.8398
1.06443	-21.8398
1.07822	-21.8398
1.09201	-21.8398
1.09201	-21.8398
1.11204	-21.8397
1.13208	-21.8397
1.15211	-21.8397
1.17214	-21.8397
1.19218	-21.8397
1.21221	-21.8397
1.23225	-21.8397
1.25228	-21.8397
1.27232	-21.8397
#	Band-Index
1.27232	-21.8397
1.25228	-21.8397
1.23225	-21.8397
1.21221	-21.8397
1.19218	-21.8397
1.17214	-21.8397
1.15211	-21.8397
1.13208	-21.8397
1.11204	-21.8397
1.09201	-21.8398
1.09201	-21.8398
1.07822	-21.8398
1.06443	-21.8398
1.05064	-21.8398
1.03685	-21.8398
1.02306	-21.8398
1.00927	-21.8398
0.99548	-21.8398
0.98169	-21.8398
0.9679	-21.8398
0.9679	-21.8398
0.94786	-21.8397
0.92783	-21.8397
0.90779	-21.8397
0.88776	-21.8397
0.86772	-21.8397
0.84769	-21.8397
0.82765	-21.8397
0.80762	-21.8397
0.78759	-21.8397
0.78759	-21.8397
0.76773	-21.8397
0.74786	-21.8396
0.728	-21.8396
0.70814	-21.8396
0.68828	-21.8396
0.66842	-21.8396
0.64856	-21.8396
0.6287	-21.8396
0.60884	-21.8396
0.60884	-21.8396
0.59505	-21.8396
0.58126	-21.8396
0.56747	-21.8396
0.55368	-21.8396
0.53989	-21.8396
0.5261	-21.8396
0.51231	-21.8396
0.49852	-21.8396
0.48473	-21.8396
0.48473	-21.8396
0.4647	-21.8396
0.44466	-21.8396
0.42463	-21.8396
0.40459	-21.8396
0.38456	-21.8396
0.36452	-21.8396
0.34449	-21.8396
0.32446	-21.8397
0.30442	-21.8397
0.30442	-21.8397
0.29063	-21.8397
0.27684	-21.8397
0.26305	-21.8397
0.24926	-21.8397
0.23547	-21.8397
0.22168	-21.8397
0.20789	-21.8397
0.1941	-21.8397
0.18031	-21.8397
0.18031	-21.8397
0.16028	-21.8397
0.14024	-21.8396
0.12021	-21.8396
0.10017	-21.8396
0.08014	-21.8396
0.0601	-21.8396
0.04007	-21.8396
0.02003	-21.8396
0	-21.8396
#	Band-Index
0	-21.8395
0.02003	-21.8395
0.04007	-21.8395
0.0601	-21.8395
0.08014	-21.8395
0.10017	-21.8395
0.12021	-21.8394
0.14024	-21.8394
0.16028	-21.8394
0.18031	-21.8394
0.18031	-21.8394
0.1941	-21.8394
0.20789	-21.8394
0.22168	-21.8394
0.23547	-21.8394
0.24926	-21.8394
0.26305	-21.8394
0.27684	-21.8394
0.29063	-21.8394
0.30442	-21.8394
0.30442	-21.8394
0.32446	-21.8394
0.34449	-21.8394
0.36452	-21.8395
0.38456	-21.8395
0.40459	-21.8395
0.42463	-21.8395
0.44466	-21.8395
0.4647	-21.8395
0.48473	-21.8395
0.48473	-21.8395
0.49852	-21.8395
0.51231	-21.8395
0.5261	-21.8395
0.53989	-21.8395
0.55368	-21.8395
0.56747	-21.8395
0.58126	-21.8395
0.59505	-21.8395
0.60884	-21.8395
0.60884	-21.8395
0.6287	-21.8395
0.64856	-21.8395
0.66842	-21.8395
0.68828	-21.8395
0.70814	-21.8395
0.728	-21.8395
0.74786	-21.8394
0.76773	-21.8394
0.78759	-21.8394
0.78759	-21.8394
0.80762	-21.8394
0.82765	-21.8394
0.84769	-21.8394
0.86772	-21.8394
0.88776	-21.8394
0.90779	-21.8394
0.92783	-21.8393
0.94786	-21.8393
0.9679	-21.8393
0.9679	-21.8393
0.98169	-21.8393
0.99548	-21.8393
1.00927	-21.8393
1.02306	-21.8393
1.03685	-21.8393
1.05064	-21.8393
1.06443	-21.8393
1.07822	-21.8393
1.09201	-21.8393
1.09201	-21.8393
1.11204	-21.8393
1.13208	-21.8394
1.15211	-21.8394
1.17214	-21.8394
1.19218	-21.8394
1.21221	-21.8394
1.23225	-21.8394
1.25228	-21.8394
1.27232	-21.8394
#	Band-Index
1.27232	-21.8394
1.25228	-21.8394
1.23225	-21.8394
1.21221	-21.8394
1.19218	-21.8394
1.17214	-21.8394
1.15211	-21.8394
1.13208	-21.8394
1.11204	-21.8393
1.09201	-21.8393
1.09201	-21.8393
1.07822	-21.8393
1.06443	-21.8393
1.05064	-21.8393
1.03685	-21.8393
1.02306	-21.8393
1.00927	-21.8393
0.99548	-21.8393
0.98169	-21.8393
0.9679	-21.8393
0.9679	-21.8393
0.94786	-21.8393
0.92783	-21.8393
0.90779	-21.8394
0.88776	-21.8394
0.86772	-21.8394
0.84769	-21.8394
0.82765	-21.8394
0.80762	-21.8394
0.78759	-21.8394
0.78759	-21.8394
0.76773	-21.8394
0.74786	-21.8394
0.728	-21.8394
0.70814	-21.8395
0.68828	-21.8395
0.66842	-21.8395
0.64856	-21.8395
0.6287	-21.8395
0.60884	-21.8395
0.60884	-21.8395
0.59505	-21.8395
0.58126	-21.8395
0.56747	-21.8395
0.55368	-21.8395
0.53989	-21.8395
0.5261	-21.8395
0.51231	-21.8395
0.49852	-21.8395
0.48473	-21.8395
0.48473	-21.8395
0.4647	-21.8395
0.44466	-21.8395
0.42463	-21.8395
0.40459	-21.8394
0.38456	-21.8394
0.36452	-21.8394
0.34449	-21.8394
0.32446	-21.8394
0.30442	-21.8394
0.30442	-21.8394
0.29063	-21.8394
0.27684	-21.8394
0.26305	-21.8394
0.24926	-21.8394
0.23547	-21.8394
0.22168	-21.8394
0.20789	-21.8394
0.1941	-21.8394
0.18031	-21.8394
0.18031	-21.8394
0.16028	-21.8394
0.14024	-21.8394
0.12021	-21.8394
0.10017	-21.8395
0.08014	-21.8395
0.0601	-21.8395
0.04007	-21.8395
0.02003	-21.8395
0	-21.8395
#	Band-Index
0	-21.8393
0.02003	-21.8392
0.04007	-21.8392
0.0601	-21.8392
0.08014	-21.8392
0.10017	-21.8392
0.12021	-21.8393
0.14024	-21.8393
0.16028	-21.8393
0.18031	-21.8394
0.18031	-21.8394
0.1941	-21.8394
0.20789	-21.8394
0.22168	-21.8394
0.23547	-21.8394
0.24926	-21.8393
0.26305	-21.8393
0.27684	-21.8393
0.29063	-21.8393
0.30442	-21.8393
0.30442	-21.8393
0.32446	-21.8394
0.34449	-21.8393
0.36452	-21.8393
0.38456	-21.8393
0.40459	-21.8393
0.42463	-21.8393
0.44466	-21.8393
0.4647	-21.8393
0.48473	-21.8393
0.48473	-21.8393
0.49852	-21.8393
0.51231	-21.8393
0.5261	-21.8393
0.53989	-21.8393
0.55368	-21.8393
0.56747	-21.8393
0.58126	-21.8393
0.59505	-21.8393
0.60884	-21.8393
0.60884	-21.8393
0.6287	-21.8393
0.64856	-21.8393
0.66842	-21.8393
0.68828	-21.8393
0.70814	-21.8393
0.728	-21.8393
0.74786	-21.8394
0.76773	-21.8394
0.78759	-21.8394
0.78759	-21.8394
0.80762	-21.8394
0.82765	-21.8394
0.84769	-21.8394
0.86772	-21.8394
0.88776	-21.8394
0.90779	-21.8393
0.92783	-21.8393
0.94786	-21.8393
0.9679	-21.8393
0.9679	-21.8393
0.98169	-21.8393
0.99548	-21.8393
1.00927	-21.8393
1.02306	-21.8393
1.03685	-21.8393
1.05064	-21.8393
1.06443	-21.8393
1.07822	-21.8393
1.09201	-21.8393
1.09201	-21.8393
1.11204	-21.8393
1.13208	-21.8393
1.15211	-21.8393
1.17214	-21.8393
1.19218	-21.8393
1.21221	-21.8394
1.23225	-21.8394
1.25228	-21.8394
1.27232	-21.8394
#	Band-Index
1.27232	-21.8394
1.25228	-21.8394
1.23225	-21.8394
1.21221	-21.8393
1.19218	-21.8393
1.17214	-21.8393
1.15211	-21.8393
1.13208	-21.8393
1.11204	-21.8393
1.09201	-21.8393
1.09201	-21.8393
1.07822	-21.8393
1.06443	-21.8393
1.05064	-21.8393
1.03685	-21.8393
1.02306	-21.8393
1.00927	-21.8393
0.99548	-21.8393
0.98169	-21.8393
0.9679	-21.8393
0.9679	-21.8393
0.94786	-21.8393
0.92783	-21.8393
0.90779	-21.8393
0.88776	-21.8394
0.86772	-21.8394
0.84769	-21.8394
0.82765	-21.8394
0.80762	-21.8394
0.78759	-21.8394
0.78759	-21.8394
0.76773	-21.8394
0.74786	-21.8393
0.728	-21.8393
0.70814	-21.8393
0.68828	-21.8393
0.66842	-21.8392
0.64856	-21.8392
0.6287	-21.8392
0.60884	-21.8392
0.60884	-21.8392
0.59505	-21.8392
0.58126	-21.8392
0.56747	-21.8392
0.55368	-21.8392
0.53989	-21.8392
0.5261	-21.8392
0.51231	-21.8392
0.49852	-21.8392
0.48473	-21.8392
0.48473	-21.8392
0.4647	-21.8392
0.44466	-21.8392
0.42463	-21.8392
0.40459	-21.8392
0.38456	-21.8392
0.36452	-21.8393
0.34449	-21.8393
0.32446	-21.8393
0.30442	-21.8393
0.30442	-21.8393
0.29063	-21.8393
0.27684	-21.8393
0.26305	-21.8393
0.24926	-21.8393
0.23547	-21.8394
0.22168	-21.8394
0.20789	-21.8394
0.1941	-21.8394
0.18031	-21.8394
0.18031	-21.8394
0.16028	-21.8393
0.14024	-21.8393
0.12021	-21.8393
0.10017	-21.8392
0.08014	-21.8392
0.0601	-21.8392
0.04007	-21.8392
0.02003	-21.8392
0	-21.8392
#	Band-Index
0	-21.8391
0.02003	-21.8391
0.04007	-21.8392
0.0601	-21.8392
0.08014	-21.8392
0.10017	-21.8392
0.12021	-21.8392
0.14024	-21.8392
0.16028	-21.8392
0.18031	-21.8392
0.18031	-21.8392
0.1941	-21.8392
0.20789	-21.8392
0.22168	-21.8392
0.23547	-21.8392
0.24926	-21.8392
0.26305	-21.8392
0.27684	-21.8392
0.29063	-21.8392
0.30442	-21.8392
0.30442	-21.8392
0.32446	-21.8392
0.34449	-21.8392
0.36452	-21.8392
0.38456	-21.8392
0.40459	-21.8392
0.42463	-21.8392
0.44466	-21.8392
0.4647	-21.8391
0.48473	-21.8391
0.48473	-21.8391
0.49852	-21.8391
0.51231	-21.8391
0.5261	-21.8391
0.53989	-21.8391
0.55368	-21.8391
0.56747	-21.8391
0.58126	-21.8391
0.59505	-21.8391
0.60884	-21.8391
0.60884	-21.8391
0.6287	-21.8391
0.64856	-21.8391
0.66842	-21.8391
0.68828	-21.8391
0.70814	-21.8391
0.728	-21.8391
0.74786	-21.8391
0.76773	-21.8391
0.78759	-21.8391
0.78759	-21.8391
0.80762	-21.8391
0.82765	-21.8391
0.84769	-21.8392
0.86772	-21.8392
0.88776	-21.8392
0.90779	-21.8392
0.92783	-21.8393
0.94786	-21.8393
0.9679	-21.8393
0.9679	-21.8393
0.98169	-21.8393
0.99548	-21.8393
1.00927	-21.8393
1.02306	-21.8393
1.03685	-21.8393
1.05064	-21.8393
1.06443	-21.8393
1.07822	-21.8393
1.09201	-21.8393
1.09201	-21.8393
1.11204	-21.8393
1.13208	-21.8393
1.15211	-21.8393
1.17214	-21.8392
1.19218	-21.8392
1.21221	-21.8392
1.23225	-21.8391
1.25228	-21.8391
1.27232	-21.8391
#	Band-Index
1.27232	-21.8391
1.25228	-21.8391
1.23225	-21.8391
1.21221	-21.8392
1.19218	-21.8392
1.17214	-21.8392
1.15211	-21.8392
1.13208	-21.8393
1.11204	-21.8393
1.09201	-21.8393
1.09201	-21.8393
1.07822	-21.8393
1.06443	-21.8393
1.05064	-21.8393
1.03685	-21.8393
1.02306	-21.8393
1.00927	-21.8393
0.99548	-21.8393
0.98169	-21.8393
0.9679	-21.8393
0.9679	-21.8393
0.94786	-21.8393
0.92783	-21.8393
0.90779	-21.8392
0.88776	-21.8392
0.86772	-21.8392
0.84769	-21.8392
0.82765	-21.8391
0.80762	-21.8391
0.78759	-21.8391
0.78759	-21.8391
0.76773	-21.8391
0.74786	-21.8391
0.728	-21.8391
0.70814	-21.8391
0.68828	-21.8391
0.66842	-21.8391
0.64856	-21.8391
0.6287	-21.8391
0.60884	-21.8391
0.60884	-21.8391
0.59505	-21.8391
0.58126	-21.8391
0.56747	-21.8391
0.55368	-21.8391
0.53989	-21.8391
0.5261	-21.8391
0.51231	-21.8391
0.49852	-21.8391
0.48473	-21.8391
0.48473	-21.8391
0.4647	-21.8391
0.44466	-21.8391
0.42463	-21.8392
0.40459	-21.8392
0.38456	-21.8392
0.36452	-21.8392
0.34449	-21.8392
0.32446	-21.8392
0.30442	-21.8392
0.30442	-21.8392
0.29063	-21.8392
0.27684	-21.8392
0.26305	-21.8392
0.24926	-21.8392
0.23547	-21.8392
0.22168	-21.8392
0.20789	-21.8392
0.1941	-21.8392
0.18031	-21.8392
0.18031	-21.8392
0.16028	-21.8392
0.14024	-21.8392
0.12021	-21.8392
0.10017	-21.8392
0.08014	-21.8392
0.0601	-21.8392
0.04007	-21.8391
0.02003	-21.8391
0	-21.8391
#	Band-Index
0	-21.8391
0.02003	-21.8391
0.04007	-21.8391
0.0601	-21.8391
0.08014	-21.8391
0.10017	-21.8391
0.12021	-21.8392
0.14024	-21.8392
0.16028	-21.8392
0.18031	-21.8392
0.18031	-21.8392
0.1941	-21.8392
0.20789	-21.8392
0.22168	-21.8392
0.23547	-21.8392
0.24926	-21.8392
0.26305	-21.8392
0.27684	-21.8392
0.29063	-21.8392
0.30442	-21.8392
0.30442	-21.8392
0.32446	-21.8392
0.34449	-21.8392
0.36452	-21.8392
0.38456	-21.8392
0.40459	-21.8391
0.42463	-21.8391
0.44466	-21.8391
0.4647	-21.8391
0.48473	-21.8391
0.48473	-21.8391
0.49852	-21.8391
0.51231	-21.8391
0.5261	-21.8391
0.53989	-21.8391
0.55368	-21.8391
0.56747	-21.8391
0.58126	-21.8391
0.59505	-21.8391
0.60884	-21.8391
0.60884	-21.8391
0.6287	-21.8391
0.64856	-21.8391
0.66842	-21.8391
0.68828	-21.8391
0.70814	-21.8391
0.728	-21.8391
0.74786	-21.8391
0.76773	-21.8391
0.78759	-21.8391
0.78759	-21.8391
0.80762	-21.8391
0.82765	-21.8391
0.84769	-21.8391
0.86772	-21.8392
0.88776	-21.8392
0.90779	-21.8392
0.92783	-21.8392
0.94786	-21.8393
0.9679	-21.8393
0.9679	-21.8393
0.98169	-21.8393
0.99548	-21.8393
1.00927	-21.8393
1.02306	-21.8393
1.03685	-21.8393
1.05064	-21.8393
1.06443	-21.8393
1.07822	-21.8393
1.09201	-21.8393
1.09201	-21.8393
1.11204	-21.8392
1.13208	-21.8392
1.15211	-21.8392
1.17214	-21.8392
1.19218	-21.8392
1.21221	-21.8391
1.23225	-21.8391
1.25228	-21.8391
1.27232	-21.8391
#	Band-Index
1.27232	-21.8391
1.25228	-21.8391
1.23225	-21.8391
1.21221	-21.8391
1.19218	-21.8392
1.17214	-21.8392
1.15211	-21.8392
1.13208	-21.8392
1.11204	-21.8392
1.09201	-21.8393
1.09201	-21.8393
1.07822	-21.8393
1.06443	-21.8393
1.05064	-21.8393
1.03685	-21.8393
1.02306	-21.8393
1.00927	-21.8393
0.99548	-21.8393
0.98169	-21.8393
0.9679	-21.8393
0.9679	-21.8393
0.94786	-21.8393
0.92783	-21.8392
0.90779	-21.8392
0.88776	-21.8392
0.86772	-21.8392
0.84769	-21.8391
0.82765	-21.8391
0.80762	-21.8391
0.78759	-21.8391
0.78759	-21.8391
0.76773	-21.8391
0.74786	-21.8391
0.728	-21.8391
0.70814	-21.8391
0.68828	-21.8391
0.66842	-21.8391
0.64856	-21.8391
0.6287	-21.8391
0.60884	-21.8391
0.60884	-21.8391
0.59505	-21.8391
0.58126	-21.8391
0.56747	-21.8391
0.55368	-21.8391
0.53989	-21.8391
0.5261	-21.8391
0.51231	-21.8391
0.49852	-21.8391
0.48473	-21.8391
0.48473	-21.8391
0.4647	-21.8391
0.44466	-21.8391
0.42463	-21.8391
0.40459	-21.8391
0.38456	-21.8391
0.36452	-21.8391
0.34449	-21.8391
0.32446	-21.8391
0.30442	-21.8392
0.30442	-21.8392
0.29063	-21.8392
0.27684	-21.8392
0.26305	-21.8392
0.24926	-21.8392
0.23547	-21.8392
0.22168	-21.8392
0.20789	-21.8392
0.1941	-21.8392
0.18031	-21.8392
0.18031	-21.8392
0.16028	-21.8392
0.14024	-21.8392
0.12021	-21.8391
0.10017	-21.8391
0.08014	-21.8391
0.0601	-21.8391
0.04007	-21.8391
0.02003	-21.8391
0	-21.8391
#	Band-Index
0	-21.8391
0.02003	-21.839
0.04007	-21.839
0.0601	-21.839
0.08014	-21.839
0.10017	-21.839
0.12021	-21.839
0.14024	-21.839
0.16028	-21.839
0.18031	-21.8389
0.18031	-21.8389
0.1941	-21.839
0.20789	-21.839
0.22168	-21.839
0.23547	-21.839
0.24926	-21.839
0.26305	-21.839
0.27684	-21.839
0.29063	-21.839
0.30442	-21.839
0.30442	-21.839
0.32446	-21.839
0.34449	-21.839
0.36452	-21.839
0.38456	-21.839
0.40459	-21.839
0.42463	-21.839
0.44466	-21.8391
0.4647	-21.8391
0.48473	-21.839
0.48473	-21.839
0.49852	-21.839
0.51231	-21.839
0.5261	-21.839
0.53989	-21.8391
0.55368	-21.8391
0.56747	-21.8391
0.58126	-21.8391
0.59505	-21.8391
0.60884	-21.8391
0.60884	-21.8391
0.6287	-21.8391
0.64856	-21.8391
0.66842	-21.8391
0.68828	-21.8391
0.70814	-21.8391
0.728	-21.8391
0.74786	-21.8391
0.76773	-21.8391
0.78759	-21.8391
0.78759	-21.8391
0.80762	-21.839
0.82765	-21.839
0.84769	-21.839
0.86772	-21.839
0.88776	-21.8389
0.90779	-21.8389
0.92783	-21.8389
0.94786	-21.8389
0.9679	-21.8388
0.9679	-21.8388
0.98169	-21.8388
0.99548	-21.8388
1.00927	-21.8389
1.02306	-21.8389
1.03685	-21.8389
1.05064	-21.8389
1.06443	-21.8389
1.07822	-21.8389
1.09201	-21.8389
1.09201	-21.8389
1.11204	-21.8389
1.13208	-21.8389
1.15211	-21.8389
1.17214	-21.839
1.19218	-21.839
1.21221	-21.839
1.23225	-21.839
1.25228	-21.8391
1.27232	-21.839
#	Band-Index
1.27232	-21.839
1.25228	-21.8391
1.23225	-21.839
1.21221	-21.839
1.19218	-21.839
1.17214	-21.839
1.15211	-21.8389
1.13208	-21.8389
1.11204	-21.8389
1.09201	-21.8389
1.09201	-21.8389
1.07822	-21.8389
1.06443	-21.8389
1.05064	-21.8389
1.03685	-21.8389
1.02306	-21.8389
1.00927	-21.8389
0.99548	-21.8388
0.98169	-21.8388
0.9679	-21.8388
0.9679	-21.8388
0.94786	-21.8389
0.92783	-21.8389
0.90779	-21.8389
0.88776	-21.8389
0.86772	-21.839
0.84769	-21.839
0.82765	-21.839
0.80762	-21.839
0.78759	-21.8391
0.78759	-21.8391
0.76773	-21.8391
0.74786	-21.8391
0.728	-21.8391
0.70814	-21.8391
0.68828	-21.8391
0.66842	-21.8391
0.64856	-21.8391
0.6287	-21.8391
0.60884	-21.8391
0.60884	-21.8391
0.59505	-21.8391
0.58126	-21.8391
0.56747	-21.8391
0.55368	-21.8391
0.53989	-21.8391
0.5261	-21.839
0.51231	-21.839
0.49852	-21.839
0.48473	-21.839
0.48473	-21.839
0.4647	-21.8391
0.44466	-21.839
0.42463	-21.839
0.40459	-21.839
0.38456	-21.839
0.36452	-21.839
0.34449	-21.839
0.32446	-21.839
0.30442	-21.839
0.30442	-21.839
0.29063	-21.839
0.27684	-21.839
0.26305	-21.839
0.24926	-21.839
0.23547	-21.839
0.22168	-21.839
0.20789	-21.839
0.1941	-21.839
0.18031	-21.8389
0.18031	-21.8389
0.16028	-21.839
0.14024	-21.839
0.12021	-21.839
0.10017	-21.839
0.08014	-21.839
0.0601	-21.839
0.04007	-21.839
0.02003	-21.839
0	-21.8391
#	Band-Index
0	-21.8391
0.02003	-21.839
0.04007	-21.839
0.0601	-21.839
0.08014	-21.8389
0.10017	-21.8389
0.12021	-21.8389
0.14024	-21.8389
0.16028	-21.8389
0.18031	-21.8389
0.18031	-21.8389
0.1941	-21.8389
0.20789	-21.8389
0.22168	-21.8389
0.23547	-21.8389
0.24926	-21.8389
0.26305	-21.8389
0.27684	-21.8389
0.29063	-21.8389
0.30442	-21.8389
0.30442	-21.8389
0.32446	-21.8389
0.34449	-21.8389
0.36452	-21.8389
0.38456	-21.8389
0.40459	-21.839
0.42463	-21.839
0.44466	-21.839
0.4647	-21.839
0.48473	-21.839
0.48473	-21.839
0.49852	-21.839
0.51231	-21.839
0.5261	-21.839
0.53989	-21.839
0.55368	-21.839
0.56747	-21.839
0.58126	-21.8391
0.59505	-21.8391
0.60884	-21.8391
0.60884	-21.8391
0.6287	-21.8391
0.64856	-21.8391
0.66842	-21.8391
0.68828	-21.8391
0.70814	-21.8391
0.728	-21.8391
0.74786	-21.8391
0.76773	-21.8391
0.78759	-21.8391
0.78759	-21.8391
0.80762	-21.839
0.82765	-21.839
0.84769	-21.839
0.86772	-21.839
0.88776	-21.8389
0.90779	-21.8389
0.92783	-21.8389
0.94786	-21.8389
0.9679	-21.8388
0.9679	-21.8388
0.98169	-21.8388
0.99548	-21.8388
1.00927	-21.8389
1.02306	-21.8389
1.03685	-21.8389
1.05064	-21.8389
1.06443	-21.8389
1.07822	-21.8389
1.09201	-21.8389
1.09201	-21.8389
1.11204	-21.8388
1.13208	-21.8389
1.15211	-21.8389
1.17214	-21.8389
1.19218	-21.8389
1.21221	-21.839
1.23225	-21.839
1.25228	-21.839
1.27232	-21.839
#	Band-Index
1.27232	-21.839
1.25228	-21.839
1.23225	-21.839
1.21221	-21.839
1.19218	-21.8389
1.17214	-21.8389
1.15211	-21.8389
1.13208	-21.8389
1.11204	-21.8388
1.09201	-21.8389
1.09201	-21.8389
1.07822	-21.8389
1.06443	-21.8389
1.05064	-21.8389
1.03685	-21.8389
1.02306	-21.8389
1.00927	-21.8389
0.99548	-21.8388
0.98169	-21.8388
0.9679	-21.8388
0.9679	-21.8388
0.94786	-21.8389
0.92783	-21.8389
0.90779	-21.8389
0.88776	-21.8389
0.86772	-21.839
0.84769	-21.839
0.82765	-21.839
0.80762	-21.839
0.78759	-21.8391
0.78759	-21.8391
0.76773	-21.8391
0.74786	-21.8391
0.728	-21.8391
0.70814	-21.8391
0.68828	-21.8391
0.66842	-21.8391
0.64856	-21.8391
0.6287	-21.8391
0.60884	-21.8391
0.60884	-21.8391
0.59505	-21.8391
0.58126	-21.8391
0.56747	-21.839
0.55368	-21.839
0.53989	-21.839
0.5261	-21.839
0.51231	-21.839
0.49852	-21.839
0.48473	-21.839
0.48473	-21.839
0.4647	-21.839
0.44466	-21.839
0.42463	-21.8389
0.40459	-21.8389
0.38456	-21.8389
0.36452	-21.8389
0.34449	-21.8389
0.32446	-21.8389
0.30442	-21.8389
0.30442	-21.8389
0.29063	-21.8389
0.27684	-21.8389
0.26305	-21.8389
0.24926	-21.8389
0.23547	-21.8389
0.22168	-21.8389
0.20789	-21.8389
0.1941	-21.8389
0.18031	-21.8389
0.18031	-21.8389
0.16028	-21.8389
0.14024	-21.8389
0.12021	-21.8389
0.10017	-21.8389
0.08014	-21.8389
0.0601	-21.839
0.04007	-21.839
0.02003	-21.839
0	-21.8391
#	Band-Index
0	-21.8389
0.02003	-21.8389
0.04007	-21.8389
0.0601	-21.8389
0.08014	-21.8389
0.10017	-21.8389
0.12021	-21.8389
0.14024	-21.8388
0.16028	-21.8388
0.18031	-21.8388
0.18031	-21.8388
0.1941	-21.8388
0.20789	-21.8388
0.22168	-21.8388
0.23547	-21.8388
0.24926	-21.8388
0.26305	-21.8388
0.27684	-21.8388
0.29063	-21.8388
0.30442	-21.8388
0.30442	-21.8388
0.32446	-21.8388
0.34449	-21.8389
0.36452	-21.8389
0.38456	-21.8389
0.40459	-21.8389
0.42463	-21.8389
0.44466	-21.8389
0.4647	-21.8389
0.48473	-21.8389
0.48473	-21.8389
0.49852	-21.8389
0.51231	-21.8389
0.5261	-21.8389
0.53989	-21.8389
0.55368	-21.8389
0.56747	-21.8389
0.58126	-21.8389
0.59505	-21.8389
0.60884	-21.8389
0.60884	-21.8389
0.6287	-21.8389
0.64856	-21.8389
0.66842	-21.8389
0.68828	-21.8389
0.70814	-21.8388
0.728	-21.8388
0.74786	-21.8388
0.76773	-21.8388
0.78759	-21.8388
0.78759	-21.8388
0.80762	-21.8388
0.82765	-21.8388
0.84769	-21.8388
0.86772	-21.8388
0.88776	-21.8388
0.90779	-21.8388
0.92783	-21.8388
0.94786	-21.8388
0.9679	-21.8388
0.9679	-21.8388
0.98169	-21.8388
0.99548	-21.8388
1.00927	-21.8388
1.02306	-21.8388
1.03685	-21.8388
1.05064	-21.8388
1.06443	-21.8388
1.07822	-21.8388
1.09201	-21.8388
1.09201	-21.8388
1.11204	-21.8388
1.13208	-21.8388
1.15211	-21.8388
1.17214	-21.8388
1.19218	-21.8388
1.21221	-21.8388
1.23225	-21.8388
1.25228	-21.8388
1.27232	-21.8388
#	Band-Index
1.27232	-21.8388
1.25228	-21.8388
1.23225	-21.8388
1.21221	-21.8388
1.19218	-21.8388
1.17214	-21.8388
1.15211	-21.8388
1.13208	-21.8388
1.11204	-21.8388
1.09201	-21.8388
1.09201	-21.8388
1.07822	-21.8388
1.06443	-21.8388
1.05064	-21.8388
1.03685	-21.8388
1.02306	-21.8388
1.00927	-21.8388
0.99548	-21.8388
0.98169	-21.8388
0.9679	-21.8388
0.9679	-21.8388
0.94786	-21.8388
0.92783	-21.8388
0.90779	-21.8388
0.88776	-21.8388
0.86772	-21.8388
0.84769	-21.8388
0.82765	-21.8388
0.80762	-21.8388
0.78759	-21.8388
0.78759	-21.8388
0.76773	-21.8388
0.74786	-21.8388
0.728	-21.8388
0.70814	-21.8388
0.68828	-21.8389
0.66842	-21.8389
0.64856	-21.8389
0.6287	-21.8389
0.60884	-21.8389
0.60884	-21.8389
0.59505	-21.8389
0.58126	-21.8389
0.56747	-21.8389
0.55368	-21.8389
0.53989	-21.8389
0.5261	-21.8389
0.51231	-21.8389
0.49852	-21.8389
0.48473	-21.8389
0.48473	-21.8389
0.4647	-21.8389
0.44466	-21.8389
0.42463	-21.8389
0.40459	-21.8389
0.38456	-21.8389
0.36452	-21.8388
0.34449	-21.8388
0.32446	-21.8388
0.30442	-21.8388
0.30442	-21.8388
0.29063	-21.8388
0.27684	-21.8388
0.26305	-21.8388
0.24926	-21.8388
0.23547	-21.8388
0.22168	-21.8388
0.20789	-21.8388
0.1941	-21.8388
0.18031	-21.8388
0.18031	-21.8388
0.16028	-21.8388
0.14024	-21.8388
0.12021	-21.8389
0.10017	-21.8389
0.08014	-21.8389
0.0601	-21.8389
0.04007	-21.8389
0.02003	-21.8389
0	-21.8389
#	Band-Index
0	-21.8387
0.02003	-21.8387
0.04007	-21.8387
0.0601	-21.8387
0.08014	-21.8387
0.10017	-21.8387
0.12021	-21.8387
0.14024	-21.8387
0.16028	-21.8388
0.18031	-21.8388
0.18031	-21.8388
0.1941	-21.8388
0.20789	-21.8388
0.22168	-21.8388
0.23547	-21.8388
0.24926	-21.8388
0.26305	-21.8388
0.27684	-21.8388
0.29063	-21.8388
0.30442	-21.8387
0.30442	-21.8387
0.32446	-21.8388
0.34449	-21.8387
0.36452	-21.8387
0.38456	-21.8387
0.40459	-21.8387
0.42463	-21.8387
0.44466	-21.8387
0.4647	-21.8387
0.48473	-21.8387
0.48473	-21.8387
0.49852	-21.8387
0.51231	-21.8387
0.5261	-21.8387
0.53989	-21.8387
0.55368	-21.8387
0.56747	-21.8387
0.58126	-21.8387
0.59505	-21.8387
0.60884	-21.8387
0.60884	-21.8387
0.6287	-21.8387
0.64856	-21.8387
0.66842	-21.8387
0.68828	-21.8387
0.70814	-21.8387
0.728	-21.8387
0.74786	-21.8387
0.76773	-21.8387
0.78759	-21.8387
0.78759	-21.8387
0.80762	-21.8388
0.82765	-21.8388
0.84769	-21.8388
0.86772	-21.8388
0.88776	-21.8388
0.90779	-21.8388
0.92783	-21.8388
0.94786	-21.8388
0.9679	-21.8388
0.9679	-21.8388
0.98169	-21.8388
0.99548	-21.8388
1.00927	-21.8388
1.02306	-21.8388
1.03685	-21.8388
1.05064	-21.8388
1.06443	-21.8388
1.07822	-21.8388
1.09201	-21.8388
1.09201	-21.8388
1.11204	-21.8388
1.13208	-21.8388
1.15211	-21.8388
1.17214	-21.8388
1.19218	-21.8387
1.21221	-21.8387
1.23225	-21.8387
1.25228	-21.8387
1.27232	-21.8387
#	Band-Index
1.27232	-21.8387
1.25228	-21.8387
1.23225	-21.8387
1.21221	-21.8387
1.19218	-21.8387
1.17214	-21.8388
1.15211	-21.8388
1.13208	-21.8388
1.11204	-21.8388
1.09201	-21.8388
1.09201	-21.8388
1.07822	-21.8388
1.06443	-21.8388
1.05064	-21.8388
1.03685	-21.8388
1.02306	-21.8388
1.00927	-21.8388
0.99548	-21.8388
0.98169	-21.8388
0.9679	-21.8388
0.9679	-21.8388
0.94786	-21.8388
0.92783	-21.8388
0.90779	-21.8388
0.88776	-21.8388
0.86772	-21.8388
0.84769	-21.8388
0.82765	-21.8388
0.80762	-21.8387
0.78759	-21.8387
0.78759	-21.8387
0.76773	-21.8387
0.74786	-21.8387
0.728	-21.8387
0.70814	-21.8387
0.68828	-21.8387
0.66842	-21.8387
0.64856	-21.8387
0.6287	-21.8386
0.60884	-21.8386
0.60884	-21.8386
0.59505	-21.8386
0.58126	-21.8386
0.56747	-21.8386
0.55368	-21.8386
0.53989	-21.8386
0.5261	-21.8386
0.51231	-21.8386
0.49852	-21.8386
0.48473	-21.8386
0.48473	-21.8386
0.4647	-21.8386
0.44466	-21.8386
0.42463	-21.8386
0.40459	-21.8387
0.38456	-21.8387
0.36452	-21.8387
0.34449	-21.8387
0.32446	-21.8387
0.30442	-21.8387
0.30442	-21.8387
0.29063	-21.8388
0.27684	-21.8388
0.26305	-21.8388
0.24926	-21.8388
0.23547	-21.8388
0.22168	-21.8388
0.20789	-21.8388
0.1941	-21.8388
0.18031	-21.8388
0.18031	-21.8388
0.16028	-21.8387
0.14024	-21.8387
0.12021	-21.8387
0.10017	-21.8387
0.08014	-21.8387
0.0601	-21.8387
0.04007	-21.8387
0.02003	-21.8386
0	-21.8386
#	Band-Index
0	-21.8382
0.02003	-21.8382
0.04007	-21.8382
0.0601	-21.8382
0.08014	-21.8382
0.10017	-21.8382
0.12021	-21.8382
0.14024	-21.8382
0.16028	-21.8381
0.18031	-21.8381
0.18031	-21.8381
0.1941	-21.8381
0.20789	-21.8381
0.22168	-21.8381
0.23547	-21.8381
0.24926	-21.8381
0.26305	-21.8381
0.27684	-21.8381
0.29063	-21.8381
0.30442	-21.8381
0.30442	-21.8381
0.32446	-21.8381
0.34449	-21.8382
0.36452	-21.8382
0.38456	-21.8382
0.40459	-21.8382
0.42463	-21.8382
0.44466	-21.8382
0.4647	-21.8382
0.48473	-21.8382
0.48473	-21.8382
0.49852	-21.8382
0.51231	-21.8382
0.5261	-21.8382
0.53989	-21.8382
0.55368	-21.8382
0.56747	-21.8382
0.58126	-21.8382
0.59505	-21.8382
0.60884	-21.8382
0.60884	-21.8382
0.6287	-21.8382
0.64856	-21.8382
0.66842	-21.8382
0.68828	-21.8382
0.70814	-21.8382
0.728	-21.8382
0.74786	-21.8382
0.76773	-21.8382
0.78759	-21.8381
0.78759	-21.8381
0.80762	-21.8381
0.82765	-21.8381
0.84769	-21.8381
0.86772	-21.8381
0.88776	-21.8381
[truncated: 64,366 more rows]

## Sheet: Fig. 3c
Wavelength (nm)	PL-1:4	Wavelength (nm)	absorbance-1:4	Wavelength (nm)	PL-1:2	Wavelength (nm)	absorbance-1:2	Wavelength (nm)	PL-1:1	Wavelength (nm)	absorbance-1:1	Wavelength (nm)	PL-3:2	Wavelength (nm)	absorbance-3:2
710	0.01087	500	0.00534	710	0.00536	500	0.00285	710	-0.008	500	0.00171	710	0.009	500	0.00455
709	0.01087	501	0.0049	709	0.00536	501	0.00257	709	-0.008	501	0.00172	709	0.009	501	0.00414
708	0.01139	502	0.00459	708	0.00536	502	0.00229	708	-0.008	502	0.00156	708	0.009	502	0.00379
707	0.01139	503	0.00431	707	0.00536	503	0.00218	707	-0.008	503	0.0018	707	0.009	503	0.00397
706	0.01139	504	0.00424	706	0.00804	504	0.00238	706	-0.008	504	0.0019	706	0.009	504	0.00342
705	0.01139	505	0.00428	705	0.00804	505	0.0023	705	-0.008	505	0.00181	705	0.009	505	0.00335
704	0.0119	506	0.00438	704	0.00804	506	0.00238	704	-0.006	506	0.00185	704	0.009	506	0.0036
703	0.0119	507	0.00444	703	0.00804	507	0.0024	703	-0.008	507	0.00217	703	0.009	507	0.00373
702	0.0119	508	0.00485	702	0.00804	508	0.00243	702	-0.008	508	0.00223	702	0.009	508	0.00373
701	0.01139	509	0.00536	701	0.00804	509	0.00245	701	-0.008	509	0.0023	701	0.009	509	0.00375
700	0.01139	510	0.00563	700	0.00804	510	0.00266	700	-0.008	510	0.00253	700	0.009	510	0.0039
699	0.01139	511	0.00613	699	0.00804	511	0.00282	699	-0.006	511	0.00258	699	0.009	511	0.00391
698	0.01139	512	0.00676	698	0.00804	512	0.00303	698	-0.008	512	0.00259	698	0.009	512	0.00391
697	0.0119	513	0.00744	697	0.00804	513	0.00297	697	-0.008	513	0.00292	697	0.009	513	0.00462
696	0.0119	514	0.00841	696	0.00804	514	0.00296	696	-0.008	514	0.0032	696	0.009	514	0.00441
695	0.0119	515	0.00921	695	0.00804	515	0.00327	695	-0.008	515	0.00311	695	0.009	515	0.00445
694	0.0119	516	0.01002	694	0.00804	516	0.00346	694	-0.008	516	0.00336	694	0.009	516	0.00518
693	0.0119	517	0.01106	693	0.00804	517	0.0036	693	-0.008	517	0.00372	693	0.0105	517	0.00549
692	0.0119	518	0.01252	692	0.00804	518	0.00395	692	-0.008	518	0.00387	692	0.0105	518	0.00582
691	0.0119	519	0.0136	691	0.00804	519	0.00405	691	-0.008	519	0.00395	691	0.0105	519	0.006
690	0.0119	520	0.0151	690	0.00804	520	0.00431	690	-0.008	520	0.00427	690	0.0105	520	0.00599
689	0.0119	521	0.01724	689	0.00804	521	0.00468	689	-0.008	521	0.00468	689	0.0105	521	0.00666
688	0.01242	522	0.01877	688	0.00804	522	0.00485	688	-0.008	522	0.00503	688	0.0105	522	0.00711
687	0.0119	523	0.02077	687	0.00804	523	0.0052	687	-0.008	523	0.00539	687	0.0105	523	0.00694
686	0.0119	524	0.0225	686	0.00804	524	0.00581	686	-0.008	524	0.00577	686	0.0105	524	0.00737
685	0.0119	525	0.02512	685	0.01072	525	0.0062	685	-0.006	525	0.00613	685	0.0105	525	0.00789
684	0.0119	526	0.02715	684	0.01072	526	0.00686	684	-0.006	526	0.00628	684	0.012	526	0.00812
683	0.0119	527	0.02991	683	0.01072	527	0.00726	683	-0.006	527	0.00667	683	0.012	527	0.00841
682	0.0119	528	0.03306	682	0.01072	528	0.00816	682	-0.006	528	0.00719	682	0.012	528	0.00854
681	0.0119	529	0.03604	681	0.01072	529	0.00909	681	-0.006	529	0.0075	681	0.012	529	0.00906
680	0.0119	530	0.03954	680	0.01072	530	0.0099	680	-0.006	530	0.00804	680	0.012	530	0.00943
679	0.0119	531	0.04438	679	0.01072	531	0.01114	679	-0.006	531	0.00891	679	0.0135	531	0.0095
678	0.01242	532	0.04944	678	0.01072	532	0.01255	678	-0.006	532	0.00961	678	0.0135	532	0.00986
677	0.01242	533	0.05582	677	0.01072	533	0.01446	677	-0.006	533	0.01036	677	0.015	533	0.01014
676	0.01242	534	0.0639	676	0.01072	534	0.01678	676	-0.006	534	0.01114	676	0.015	534	0.01023
675	0.01242	535	0.07501	675	0.01072	535	0.01909	675	-0.006	535	0.01198	675	0.0165	535	0.01075
674	0.01242	536	0.08919	674	0.01072	536	0.02246	674	-0.006	536	0.01321	674	0.018	536	0.01112
673	0.0119	537	0.10685	673	0.01072	537	0.02539	673	-0.006	537	0.01461	673	0.018	537	0.01131
672	0.01242	538	0.12942	672	0.01072	538	0.03005	672	-0.006	538	0.01579	672	0.0195	538	0.01198
671	0.01242	539	0.15842	671	0.0134	539	0.03479	671	-0.004	539	0.01827	671	0.021	539	0.01205
670	0.01242	540	0.19156	670	0.0134	540	0.03983	670	-0.004	540	0.02032	670	0.0225	540	0.01338
669	0.01242	541	0.2308	669	0.0134	541	0.04608	669	-0.004	541	0.02313	669	0.0225	541	0.01375
668	0.01242	542	0.27465	668	0.0134	542	0.05217	668	-0.004	542	0.02538	668	0.024	542	0.0149
667	0.01242	543	0.32336	667	0.0134	543	0.05845	667	-0.002	543	0.02892	667	0.0255	543	0.01557
666	0.01242	544	0.37444	666	0.0134	544	0.06543	666	-0.002	544	0.03247	666	0.027	544	0.01632
665	0.01242	545	0.42742	665	0.0134	545	0.0714	665	-0.002	545	0.03532	665	0.0285	545	0.01759
664	0.01242	546	0.48316	664	0.01609	546	0.07805	664	-0.002	546	0.03972	664	0.0315	546	0.01805
663	0.01242	547	0.54153	663	0.01609	547	0.08461	663	0	547	0.04276	663	0.033	547	0.01914
662	0.01242	548	0.59491	662	0.01609	548	0.09047	662	0.002	548	0.04649	662	0.0345	548	0.02026
661	0.01242	549	0.64865	661	0.01877	549	0.095	661	0.002	549	0.05112	661	0.0375	549	0.02095
660	0.01242	550	0.70452	660	0.01877	550	0.10057	660	0.004	550	0.05505	660	0.039	550	0.02202
659	0.01294	551	0.7572	659	0.01877	551	0.10563	659	0.004	551	0.05942	659	0.0405	551	0.02279
658	0.01294	552	0.80358	658	0.01877	552	0.10918	658	0.006	552	0.06371	658	0.0435	552	0.02392
657	0.01242	553	0.84941	657	0.02145	553	0.11399	657	0.006	553	0.06877	657	0.045	553	0.0245
656	0.01242	554	0.88941	656	0.02145	554	0.11619	656	0.008	554	0.07314	656	0.048	554	0.02616
655	0.01294	555	0.92215	655	0.02413	555	0.11926	655	0.01	555	0.07875	655	0.0495	555	0.02689
654	0.01242	556	0.95275	654	0.02413	556	0.12314	654	0.01	556	0.08422	654	0.051	556	0.02765
653	0.01242	557	0.97584	653	0.02681	557	0.12552	653	0.012	557	0.09093	653	0.054	557	0.02866
652	0.01242	558	0.9896	652	0.02681	558	0.1289	652	0.012	558	0.09738	652	0.0555	558	0.02913
651	0.01242	559	0.99649	651	0.02949	559	0.13245	651	0.014	559	0.10328	651	0.057	559	0.03043
650	0.01242	560	1	650	0.02949	560	0.13576	650	0.016	560	0.11127	650	0.06	560	0.03179
649	0.01242	561	0.99191	649	0.03217	561	0.14018	649	0.018	561	0.11926	649	0.0615	561	0.03187
648	0.01242	562	0.97739	648	0.03485	562	0.14532	648	0.02	562	0.12777	648	0.0645	562	0.03354
647	0.01294	563	0.95837	647	0.03753	563	0.15168	647	0.022	563	0.13493	647	0.066	563	0.03412
646	0.01294	564	0.93743	646	0.04021	564	0.15906	646	0.024	564	0.14404	646	0.0675	564	0.03538
645	0.01346	565	0.90803	645	0.0429	565	0.16576	645	0.026	565	0.15429	645	0.069	565	0.03648
644	0.01346	566	0.87753	644	0.0429	566	0.17525	644	0.028	566	0.16244	644	0.072	566	0.03663
643	0.01346	567	0.84415	643	0.04558	567	0.18559	643	0.03	567	0.17217	643	0.0735	567	0.03872
642	0.01398	568	0.80957	642	0.04826	568	0.19771	642	0.032	568	0.18327	642	0.075	568	0.03816
641	0.01398	569	0.77444	641	0.05094	569	0.21134	641	0.032	569	0.19342	641	0.0765	569	0.03982
640	0.01398	570	0.73493	640	0.05362	570	0.22565	640	0.034	570	0.20409	640	0.078	570	0.04196
639	0.01398	571	0.70111	639	0.05362	571	0.24212	639	0.036	571	0.21559	639	0.078	571	0.0427
638	0.01346	572	0.66858	638	0.0563	572	0.25889	638	0.036	572	0.22506	638	0.0795	572	0.04406
637	0.01346	573	0.63195	637	0.0563	573	0.27956	637	0.038	573	0.23689	637	0.0795	573	0.0452
636	0.01294	574	0.6003	636	0.0563	574	0.30242	636	0.038	574	0.25108	636	0.0795	574	0.04726
635	0.01242	575	0.56742	635	0.0563	575	0.32627	635	0.038	575	0.26175	635	0.0795	575	0.0477
634	0.01242	576	0.53834	634	0.0563	576	0.35083	634	0.04	576	0.27595	634	0.0795	576	0.04959
633	0.01242	577	0.50944	633	0.05898	577	0.3784	633	0.04	577	0.28577	633	0.0795	577	0.05191
632	0.01242	578	0.48476	632	0.05898	578	0.40567	632	0.04	578	0.29855	632	0.081	578	0.05374
631	0.01242	579	0.45839	631	0.06166	579	0.43272	631	0.042	579	0.31235	631	0.081	579	0.05628
630	0.01294	580	0.43596	630	0.06434	580	0.46499	630	0.044	580	0.32442	630	0.0825	580	0.05844
629	0.01346	581	0.41269	629	0.06702	581	0.49303	629	0.046	581	0.33789	629	0.084	581	0.05982
628	0.01346	582	0.39186	628	0.06971	582	0.52192	628	0.048	582	0.35015	628	0.0855	582	0.06337
627	0.01398	583	0.37014	627	0.07239	583	0.55122	627	0.05	583	0.365	627	0.0855	583	0.06606
626	0.01398	584	0.35106	626	0.07507	584	0.57701	626	0.052	584	0.37589	626	0.087	584	0.06986
625	0.01398	585	0.33316	625	0.07775	585	0.60597	625	0.054	585	0.3872	625	0.087	585	0.0724
624	0.01398	586	0.31774	624	0.08043	586	0.63052	624	0.056	586	0.40095	624	0.0885	586	0.07591
623	0.01398	587	0.30192	623	0.08311	587	0.65076	623	0.058	587	0.41319	623	0.0885	587	0.08077
622	0.01449	588	0.2856	622	0.08311	588	0.67375	622	0.058	588	0.42607	622	0.09	588	0.08616
621	0.01449	589	0.27315	621	0.08579	589	0.69178	621	0.06	589	0.44046	621	0.09	589	0.0899
620	0.01449	590	0.2608	620	0.08847	590	0.70699	620	0.062	590	0.45584	620	0.09	590	0.09673
619	0.01449	591	0.24735	619	0.09115	591	0.72251	619	0.064	591	0.46825	619	0.09	591	0.10305
618	0.01449	592	0.23754	618	0.09383	592	0.73794	618	0.064	592	0.48151	618	0.09	592	0.10841
617	0.01449	593	0.22608	617	0.09383	593	0.7454	617	0.066	593	0.49466	617	0.09	593	0.1164
616	0.01501	594	0.21706	616	0.09651	594	0.75925	616	0.068	594	0.51122	616	0.0915	594	0.12532
615	0.01449	595	0.20738	615	0.0992	595	0.76775	615	0.068	595	0.52492	615	0.0915	595	0.13289
614	0.01501	596	0.19893	614	0.0992	596	0.77867	614	0.07	596	0.54141	614	0.0915	596	0.14099
613	0.01501	597	0.19072	613	0.10188	597	0.78774	613	0.072	597	0.56029	613	0.0915	597	0.14994
612	0.01501	598	0.1836	612	0.10188	598	0.79872	612	0.072	598	0.57747	612	0.093	598	0.15875
611	0.01501	599	0.17615	611	0.10188	599	0.80928	611	0.074	599	0.59631	611	0.093	599	0.17172
610	0.01553	600	0.16864	610	0.10456	600	0.81965	610	0.074	600	0.6135	610	0.093	600	0.18323
609	0.01501	601	0.16366	609	0.10456	601	0.82977	609	0.074	601	0.63533	609	0.093	601	0.19374
608	0.01501	602	0.15696	608	0.10724	602	0.84267	608	0.076	602	0.65564	608	0.0945	602	0.20765
607	0.01553	603	0.1508	607	0.10724	603	0.86078	607	0.076	603	0.67855	607	0.0945	603	0.22178
606	0.01553	604	0.14483	606	0.10724	604	0.8721	606	0.076	604	0.70117	606	0.096	604	0.23641
605	0.01553	605	0.14022	605	0.10992	605	0.88503	605	0.078	605	0.71912	605	0.096	605	0.25206
604	0.01553	606	0.13517	604	0.10992	606	0.90067	604	0.08	606	0.74348	604	0.096	606	0.26809
603	0.01605	607	0.13144	603	0.1126	607	0.91562	603	0.08	607	0.76355	603	0.0975	607	0.28563
602	0.01656	608	0.12705	602	0.11528	608	0.92763	602	0.082	608	0.78603	602	0.0975	608	0.30493
601	0.01605	609	0.12223	601	0.11528	609	0.94329	601	0.084	609	0.80483	601	0.099	609	0.32417
600	0.01605	610	0.11858	600	0.11796	610	0.95514	600	0.084	610	0.82424	600	0.099	610	0.34626
599	0.01656	611	0.11434	599	0.12064	611	0.96753	599	0.084	611	0.84225	599	0.1005	611	0.36454
598	0.01656	612	0.11027	598	0.12332	612	0.97176	598	0.086	612	0.85776	598	0.1005	612	0.38688
597	0.01656	613	0.10665	597	0.12601	613	0.98402	597	0.088	613	0.8736	597	0.102	613	0.40797
596	0.01656	614	0.10295	596	0.12869	614	0.98956	596	0.09	614	0.8866	596	0.102	614	0.43444
595	0.01708	615	0.09883	595	0.13137	615	0.9931	595	0.092	615	0.89944	595	0.1035	615	0.45906
594	0.01708	616	0.09571	594	0.13405	616	0.99616	594	0.092	616	0.91189	594	0.105	616	0.4847
593	0.0176	617	0.09179	593	0.13673	617	0.99564	593	0.094	617	0.92543	593	0.105	617	0.51036
592	0.0176	618	0.08865	592	0.13673	618	0.99866	592	0.096	618	0.93313	592	0.1065	618	0.53493
591	0.0176	619	0.08465	591	0.13941	619	0.9983	591	0.098	619	0.93993	591	0.108	619	0.56011
590	0.0176	620	0.08198	590	0.14209	620	1	590	0.1	620	0.9505	590	0.1095	620	0.5873
589	0.01812	621	0.07869	589	0.14209	621	0.99876	589	0.102	621	0.95448	589	0.111	621	0.60948
588	0.01812	622	0.0757	588	0.14209	622	0.9929	588	0.104	622	0.96012	588	0.111	622	0.63623
587	0.01863	623	0.07339	587	0.14477	623	0.98883	587	0.106	623	0.96963	587	0.1125	623	0.66022
586	0.01915	624	0.06985	586	0.14477	624	0.98405	586	0.108	624	0.97498	586	0.114	624	0.6891
585	0.01967	625	0.06766	585	0.14745	625	0.98097	585	0.11	625	0.97706	585	0.1155	625	0.71439
584	0.02019	626	0.06423	584	0.14745	626	0.97672	584	0.112	626	0.98322	584	0.117	626	0.7372
583	0.0207	627	0.06155	583	0.14745	627	0.97292	583	0.114	627	0.98662	583	0.1185	627	0.76444
582	0.02122	628	0.0589	582	0.14745	628	0.96434	582	0.116	628	0.99066	582	0.12	628	0.78794
581	0.02226	629	0.05659	581	0.15013	629	0.95779	581	0.118	629	1	581	0.1215	629	0.81149
580	0.02329	630	0.05411	580	0.15013	630	0.95237	580	0.12	630	0.99715	580	0.123	630	0.83375
579	0.02484	631	0.05232	579	0.15282	631	0.94397	579	0.122	631	0.99761	579	0.1245	631	0.85684
578	0.02692	632	0.04957	578	0.15282	632	0.93584	578	0.124	632	0.99618	578	0.126	632	0.87599
577	0.02899	633	0.04743	577	0.15818	633	0.92859	577	0.128	633	0.99262	577	0.1275	633	0.89385
576	0.03157	634	0.04529	576	0.16086	634	0.91742	576	0.13	634	0.99061	576	0.129	634	0.91398
575	0.0352	635	0.04352	575	0.16354	635	0.90717	575	0.132	635	0.98244	575	0.132	635	0.93308
574	0.03986	636	0.04139	574	0.16622	636	0.89588	574	0.134	636	0.97735	574	0.1335	636	0.94716
573	0.04503	637	0.03995	573	0.17158	637	0.87929	573	0.136	637	0.97	573	0.1365	637	0.96169
572	0.05228	638	0.03758	572	0.17694	638	0.8662	572	0.138	638	0.96183	572	0.138	638	0.97081
571	0.06056	639	0.03552	571	0.18231	639	0.84861	571	0.142	639	0.95174	571	0.141	639	0.98423
570	0.07143	640	0.03441	570	0.19035	640	0.83052	570	0.144	640	0.9383	570	0.1425	640	0.99124
569	0.0854	641	0.03293	569	0.20107	641	0.81437	569	0.146	641	0.9214	569	0.144	641	0.99558
568	0.10559	642	0.03118	568	0.2118	642	0.79053	568	0.15	642	0.90645	568	0.147	642	1
567	0.1294	643	0.02974	567	0.2252	643	0.77225	567	0.152	643	0.89045	567	0.15	643	0.99716
566	0.15787	644	0.02819	566	0.24129	644	0.74975	566	0.156	644	0.87018	566	0.1515	644	0.996
565	0.19306	645	0.02666	565	0.26005	645	0.72496	565	0.158	645	0.85171	565	0.1545	645	0.9886
564	0.23447	646	0.02543	564	0.2815	646	0.69761	564	0.162	646	0.82926	564	0.1575	646	0.98222
563	0.28364	647	0.02417	563	0.30295	647	0.67093	563	0.166	647	0.80749	563	0.1605	647	0.97185
562	0.34265	648	0.02322	562	0.32708	648	0.64406	562	0.168	648	0.7832	562	0.162	648	0.95949
561	0.40839	649	0.02177	561	0.35389	649	0.61806	561	0.172	649	0.75699	561	0.165	649	0.94631
560	0.47619	650	0.02072	560	0.37802	650	0.58915	560	0.174	650	0.73202	560	0.1665	650	0.92946
559	0.5471	651	0.01984	559	0.40214	651	0.56332	559	0.178	651	0.70378	559	0.168	651	0.90491
558	0.61905	652	0.01857	558	0.42359	652	0.53323	558	0.18	652	0.67836	558	0.171	652	0.88314
557	0.68634	653	0.01766	557	0.44236	653	0.50413	557	0.184	653	0.64921	557	0.174	653	0.86361
556	0.74741	654	0.01674	556	0.45845	654	0.47839	556	0.186	654	0.62216	556	0.1755	654	0.8387
555	0.79555	655	0.01559	555	0.46917	655	0.45042	555	0.188	655	0.59422	555	0.177	655	0.8092
554	0.82298	656	0.01462	554	0.47453	656	0.42379	554	0.192	656	0.5664	554	0.18	656	0.78659
553	0.83592	657	0.01427	553	0.47453	657	0.39811	553	0.194	657	0.53829	553	0.1815	657	0.7529
552	0.83437	658	0.0136	552	0.47185	658	0.37372	552	0.196	658	0.51289	552	0.183	658	0.72984
551	0.82143	659	0.01247	551	0.46381	659	0.34934	551	0.2	659	0.48417	551	0.186	659	0.69625
550	0.80021	660	0.01226	550	0.45308	660	0.32788	550	0.202	660	0.45839	550	0.189	660	0.66309
549	0.76863	661	0.0115	549	0.43968	661	0.30541	549	0.204	661	0.43365	549	0.192	661	0.63539
548	0.73447	662	0.01047	548	0.42627	662	0.28614	548	0.208	662	0.40737	548	0.195	662	0.6037
547	0.69824	663	0.01004	547	0.41287	663	0.26624	547	0.212	663	0.38364	547	0.1995	663	0.57586
546	0.66046	664	0.00982	546	0.39678	664	0.24801	546	0.214	664	0.36169	546	0.204	664	0.54066
545	0.62526	665	0.00926	545	0.38338	665	0.23019	545	0.218	665	0.33978	545	0.2085	665	0.51235
544	0.59058	666	0.00865	544	0.36997	666	0.21449	544	0.222	666	0.31757	544	0.2145	666	0.48212
543	0.55642	667	0.00824	543	0.35925	667	0.20003	543	0.226	667	0.29823	543	0.2205	667	0.45577
542	0.52381	668	0.00783	542	0.34853	668	0.18675	542	0.232	668	0.2792	542	0.2265	668	0.42927
541	0.49379	669	0.00742	541	0.3378	669	0.1734	541	0.236	669	0.2603	541	0.2325	669	0.40202
540	0.46636	670	0.00699	540	0.32976	670	0.16097	540	0.24	670	0.24484	540	0.24	670	0.37514
539	0.44099	671	0.00664	539	0.32172	671	0.15066	539	0.246	671	0.22598	539	0.2475	671	0.35195
538	0.41822	672	0.00627	538	0.31635	672	0.13819	538	0.252	672	0.21126	538	0.255	672	0.32757
537	0.39803	673	0.00607	537	0.31099	673	0.12775	537	0.258	673	0.19576	537	0.264	673	0.30757
536	0.38354	674	0.00581	536	0.31099	674	0.11951	536	0.268	674	0.18268	536	0.2745	674	0.28744
535	0.36957	675	0.00549	535	0.31099	675	0.10999	535	0.276	675	0.169	535	0.285	675	0.26556
534	0.35507	676	0.00522	534	0.30831	676	0.10205	534	0.282	676	0.1575	534	0.2925	676	0.24595
533	0.34161	677	0.00502	533	0.30563	677	0.09442	533	0.288	677	0.14553	533	0.3015	677	0.22767
532	0.33075	678	0.00472	532	0.30563	678	0.08715	532	0.294	678	0.13528	532	0.309	678	0.21315
531	0.31988	679	0.00442	531	0.30563	679	0.08155	531	0.302	679	0.12602	531	0.3165	679	0.19501
530	0.31108	680	0.00436	530	0.30831	680	0.07485	530	0.308	680	0.11711	530	0.324	680	0.18205
529	0.30435	681	0.00407	529	0.30831	681	0.0703	529	0.314	681	0.10834	529	0.33	681	0.16706
528	0.29814	682	0.00391	528	0.31099	682	0.06557	528	0.32	682	0.09976	528	0.336	682	0.15559
527	0.29296	683	0.00378	527	0.31367	683	0.06045	527	0.326	683	0.09311	527	0.342	683	0.1453
526	0.28934	684	0.00356	526	0.31635	684	0.05616	526	0.332	684	0.08593	526	0.348	684	0.13233
525	0.28675	685	0.0035	525	0.32172	685	0.05172	525	0.338	685	0.08016	525	0.354	685	0.12266
524	0.28468	686	0.00336	524	0.3244	686	0.04815	524	0.346	686	0.07355	524	0.3585	686	0.11328
523	0.28364	687	0.00319	523	0.32976	687	0.0451	523	0.352	687	0.06866	523	0.3645	687	0.10439
522	0.28313	688	0.00303	522	0.33244	688	0.04198	522	0.358	688	0.06407	522	0.369	688	0.0959
521	0.28313	689	0.00297	521	0.3378	689	0.03942	521	0.364	689	0.05911	521	0.375	689	0.08956
520	0.28364	690	0.00276	520	0.34316	690	0.03618	520	0.372	690	0.054	520	0.381	690	0.08148
519	0.2852	691	0.00274	519	0.34853	691	0.03377	519	0.378	691	0.05044	519	0.387	691	0.07559
518	0.28623	692	0.00262	518	0.35389	692	0.0312	518	0.386	692	0.04697	518	0.393	692	0.06867
517	0.2883	693	0.00256	517	0.35657	693	0.02908	517	0.392	693	0.0441	517	0.4005	693	0.06424
516	0.29037	694	0.00235	516	0.36193	694	0.02792	516	0.402	694	0.03995	516	0.408	694	0.05838
515	0.29296	695	0.00232	515	0.36729	695	0.0251	515	0.41	695	0.03748	515	0.417	695	0.05505
514	0.29555	696	0.00215	514	0.36997	696	0.02361	514	0.418	696	0.03538	514	0.4275	696	0.05076
513	0.29865	697	0.00222	513	0.37534	697	0.02175	513	0.426	697	0.03266	513	0.438	697	0.04695
512	0.30124	698	0.00205	512	0.3807	698	0.02084	512	0.436	698	0.02983	512	0.45	698	0.043
511	0.30487	699	0.00211	511	0.38338	699	0.01915	511	0.446	699	0.02806	511	0.4635	699	0.0399
510	0.30901	700	0.00198	510	0.38874	700	0.0183	510	0.456	700	0.0264	510	0.48	700	0.03699
509	0.31315	701	0.00191	509	0.3941	701	0.01679	509	0.466	701	0.02455	509	0.4965	701	0.03436
508	0.31729	702	0.00179	508	0.39678	702	0.01565	508	0.476	702	0.02292	508	0.5145	702	0.0309
507	0.32143	703	0.00168	507	0.40214	703	0.01467	507	0.486	703	0.02109	507	0.534	703	0.02908
506	0.32557	704	0.0017	506	0.40751	704	0.01333	506	0.494	704	0.01943	506	0.555	704	0.02669
505	0.33023	705	0.00157	505	0.41287	705	0.01278	505	0.504	705	0.01838	505	0.576	705	0.02436
504	0.33489	706	0.00154	504	0.41555	706	0.01208	504	0.514	706	0.01734	504	0.597	706	0.02382
503	0.33954	707	0.00149	503	0.42091	707	0.01144	503	0.524	707	0.01578	503	0.6195	707	0.02101
502	0.34472	708	0.00148	502	0.42627	708	0.01056	502	0.534	708	0.01507	502	0.6405	708	0.01949
501	0.35041	709	0.00142	501	0.43164	709	0.00972	501	0.544	709	0.01411	501	0.6645	709	0.01873
500	0.35559	710	0.00141	500	0.437	710	0.00945	500	0.554	710	0.01284	500	0.687	710	0.01694
499	0.36077			499	0.44236			499	0.564			499	0.7065
498	0.36594			498	0.44772			498	0.574			498	0.7245
497	0.37164			497	0.45308			497	0.582			497	0.744
496	0.37733			496	0.45845			496	0.592			496	0.7605
495	0.38251			495	0.46381			495	0.602			495	0.777
494	0.3882			494	0.46917			494	0.61			494	0.792
493	0.39389			493	0.47453			493	0.618			493	0.8085
492	0.4001			492	0.47989			492	0.63			492	0.825
491	0.4058			491	0.48794			491	0.64			491	0.8415
490	0.41201			490	0.4933			490	0.65			490	0.8595
489	0.41874			489	0.49866			489	0.66			489	0.879
488	0.42495			488	0.50402			488	0.67			488	0.8985
487	0.43168			487	0.50938			487	0.68			487	0.918
486	0.43737			486	0.51475			486	0.692			486	0.939
485	0.4441			485	0.52279			485	0.702			485	0.9615
484	0.45083			484	0.52815			484	0.714			484	0.984
483	0.45756			483	0.53351			483	0.724			483	1.0095
482	0.46429			482	0.53887			482	0.738			482	1.0365
481	0.4705			481	0.54692			481	0.75			481	1.065
480	0.47774			480	0.55228			480	0.762			480	1.0965
479	0.48447			479	0.55764			479	0.776			479	1.131
478	0.4912			478	0.56568			478	0.79			478	1.1685
477	0.49845			477	0.57105			477	0.806			477	1.2165
476	0.50518			476	0.57641			476	0.822			476	1.263
475	0.5119			475	0.58445			475	0.838			475	1.3155
474	0.51863			474	0.58981			474	0.854			474	1.3725
473	0.52536			473	0.59517			473	0.87			473	1.434
472	0.53261			472	0.60054			472	0.886			472	1.503
471	0.53882			471	0.6059			471	0.902			471	1.5765
470	0.54607			470	0.61126			470	0.92			470	1.6575
469	0.5528			469	0.61394			469	0.938			469	1.746
468	0.55901			468	0.6193			468	0.956			468	1.839
467	0.56522			467	0.62466			467	0.974			467	1.9365
466	0.57143			466	0.63271			466	0.994			466	2.037
465	0.57712			465	0.63807			465	1.012			465	2.139
464	0.5823			464	0.64343			464	1.03			464	2.241
463	0.58696			463	0.64879			463	1.05			463	2.343
462	0.59058			462	0.65416			462	1.068			462	2.442
461	0.5942			461	0.6622			461	1.086			461	2.538
460	0.59731			460	0.66756			460	1.102			460	2.6265
459	0.5999			459	0.67024			459	1.118			459	2.706
458	0.60197			458	0.6756			458	1.134			458	2.7795
457	0.60352			457	0.68097			457	1.148			457	2.8485
456	0.60507			456	0.68365			456	1.162			456	2.91
455	0.60611			455	0.68633			455	1.176			455	2.9655
454	0.60663			454	0.69169			454	1.19			454	3.0105
453	0.60766			453	0.69705			453	1.204			453	3.051
452	0.6087			452	0.69973			452	1.216			452	3.0855
451	0.60973			451	0.70241			451	1.228			451	3.1185
450	0.61077			450	0.70777			450	1.24			450	3.147
449	0.6118			449	0.71046			449	1.252			449	3.174
448	0.61335			448	0.71582			448	1.264			448	3.1995
447	0.61491			447	0.72118			447	1.274			447	3.2235
446	0.61749			446	0.72654			446	1.284			446	3.246
445	0.62008			445	0.7319			445	1.294			445	3.2685
444	0.62371			444	0.73727			444	1.304			444	3.291
443	0.62733			443	0.74263			443	1.314			443	3.312
442	0.63199			442	0.74799			442	1.324			442	3.3315
441	0.63665			441	0.75335			441	1.332			441	3.348
440	0.64182			440	0.75871			440	1.342			440	3.3645
439	0.64752			439	0.76408			439	1.35			439	3.381
438	0.65424			438	0.76944			438	1.36			438	3.3945
437	0.66097			437	0.7748			437	1.368			437	3.4065
436	0.66874			436	0.78016			436	1.376			436	3.42
435	0.67702			435	0.7882			435	1.384			435	3.4305
434	0.6853			434	0.79357			434	1.392			434	3.4425
433	0.69513			433	0.79893			433	1.4			433	3.4545
432	0.70549			432	0.80697			432	1.41			432	3.4665
431	0.71636			431	0.81501			431	1.418			431	3.477
430	0.72723			430	0.82038			430	1.428			430	3.486
429	0.73861			429	0.82842			429	1.436			429	3.4965
428	0.75052			428	0.83646			428	1.446			428	3.51
427	0.76346			427	0.8445			427	1.456			427	3.5205
426	0.7764			426	0.85255			426	1.468			426	3.534
425	0.78882			425	0.86059			425	1.478			425	3.5445
424	0.80176			424	0.86595			424	1.488			424	3.5565
423	0.8147			423	0.87399			423	1.5			423	3.567
422	0.82764			422	0.88204			422	1.512			422	3.5775
421	0.84006			421	0.89008			421	1.522			421	3.588
420	0.85145			420	0.89544			420	1.534			420	3.594
419	0.86335			419	0.90349			419	1.548			419	3.606
418	0.87474			418	0.90885			418	1.562			418	3.615
417	0.88561			417	0.91689			417	1.578			417	3.6225
416	0.91149			416	0.92493			416	1.604			416	4.116
415	0.93427			415	0.93298			415	1.632			415	4.5465
414	0.94513			414	0.93834			414	1.656			414	4.6455
413	0.95393			413	0.94638			413	1.68			413	4.761
412	0.9617			412	0.95174			412	1.708			412	4.8555
411	0.96894			411	0.95442			411	1.738			411	4.935
410	0.97464			410	0.95979			410	1.77			410	5.0325
409	0.97878			409	0.96247			409	1.802			409	5.124
408	0.9824			408	0.96783			408	1.836			408	5.256
407	0.98447			407	0.97319			407	1.868			407	5.3415
406	0.98602			406	0.97587			406	1.9			406	5.289
405	0.98758			405	0.98123			405	1.93			405	5.307
404	0.98965			404	0.98391			404	1.956			404	5.4075
403	0.99172			403	0.9866			403	1.982			403	5.346
402	0.99327			402	0.99196			402	2.006			402	5.394
401	0.99586			401	0.99732			401	2.03			401	5.5755
400	1			400	1			400	2.052			400	5.607

## Sheet: Fig. 3d
Time (ns)	trpl-1:4	Time (ns)	trpl-1:2	Time (ns)	trpl-1:1	Time (ns)	trpl-3:2
0.10342	0	0.10342	5	0.10342	2	0.10342	1
0.20684	2	0.20684	6	0.20684	7	0.20684	5
0.31026	0	0.31026	4	0.31026	5	0.31026	4
0.41368	0	0.41368	6	0.41368	6	0.41368	7
0.5171	1	0.5171	4	0.5171	6	0.5171	6
0.62052	4	0.62052	8	0.62052	2	0.62052	2
0.72394	1	0.72394	7	0.72394	3	0.72394	5
0.82735	1	0.82735	9	0.82735	6	0.82735	8
0.93077	2	0.93077	6	0.93077	6	0.93077	4
1.03419	3	1.03419	10	1.03419	6	1.03419	5
1.13761	1	1.13761	6	1.13761	8	1.13761	6
1.24103	4	1.24103	6	1.24103	4	1.24103	7
1.34445	3	1.34445	6	1.34445	6	1.34445	2
1.44787	1	1.44787	8	1.44787	7	1.44787	2
1.55129	1	1.55129	7	1.55129	6	1.55129	3
1.65471	3	1.65471	4	1.65471	9	1.65471	4
1.75813	2	1.75813	6	1.75813	5	1.75813	1
1.86155	2	1.86155	3	1.86155	10	1.86155	6
1.96497	1	1.96497	10	1.96497	5	1.96497	3
2.06839	0	2.06839	8	2.06839	6	2.06839	3
2.17181	3	2.17181	6	2.17181	1	2.17181	3
2.27522	0	2.27522	5	2.27522	9	2.27522	0
2.37864	1	2.37864	10	2.37864	7	2.37864	4
2.48206	0	2.48206	9	2.48206	0	2.48206	2
2.58548	1	2.58548	6	2.58548	2	2.58548	3
2.6889	1	2.6889	4	2.6889	4	2.6889	4
2.79232	1	2.79232	7	2.79232	7	2.79232	7
2.89574	3	2.89574	15	2.89574	5	2.89574	2
2.99916	1	2.99916	11	2.99916	2	2.99916	1
3.10258	3	3.10258	8	3.10258	2	3.10258	5
3.206	5	3.206	3	3.206	5	3.206	7
3.30942	0	3.30942	4	3.30942	5	3.30942	4
3.41284	0	3.41284	4	3.41284	12	3.41284	4
3.51626	2	3.51626	5	3.51626	7	3.51626	3
3.61968	3	3.61968	5	3.61968	5	3.61968	1
3.72309	2	3.72309	7	3.72309	6	3.72309	3
3.82651	0	3.82651	7	3.82651	7	3.82651	2
3.92993	1	3.92993	3	3.92993	5	3.92993	4
4.03335	1	4.03335	6	4.03335	8	4.03335	3
4.13677	0	4.13677	6	4.13677	2	4.13677	2
4.24019	1	4.24019	5	4.24019	4	4.24019	4
4.34361	1	4.34361	4	4.34361	5	4.34361	4
4.44703	0	4.44703	5	4.44703	7	4.44703	8
4.55045	3	4.55045	4	4.55045	10	4.55045	6
4.65387	3	4.65387	7	4.65387	6	4.65387	5
4.75729	3	4.75729	8	4.75729	3	4.75729	2
4.86071	1	4.86071	4	4.86071	8	4.86071	7
4.96413	3	4.96413	4	4.96413	6	4.96413	3
5.06755	2	5.06755	6	5.06755	5	5.06755	7
5.17097	1	5.17097	6	5.17097	6	5.17097	7
5.27438	0	5.27438	3	5.27438	2	5.27438	6
5.3778	2	5.3778	2	5.3778	7	5.3778	5
5.48122	3	5.48122	6	5.48122	3	5.48122	3
5.58464	4	5.58464	3	5.58464	6	5.58464	5
5.68806	1	5.68806	8	5.68806	5	5.68806	3
5.79148	1	5.79148	3	5.79148	4	5.79148	4
5.8949	4	5.8949	3	5.8949	6	5.8949	2
5.99832	0	5.99832	8	5.99832	6	5.99832	7
6.10174	4	6.10174	3	6.10174	4	6.10174	6
6.20516	0	6.20516	7	6.20516	4	6.20516	4
6.30858	1	6.30858	5	6.30858	4	6.30858	7
6.412	5	6.412	6	6.412	4	6.412	4
6.51542	0	6.51542	2	6.51542	6	6.51542	4
6.61884	2	6.61884	7	6.61884	6	6.61884	1
6.72225	0	6.72225	5	6.72225	5	6.72225	0
6.82567	2	6.82567	6	6.82567	3	6.82567	2
6.92909	1	6.92909	8	6.92909	6	6.92909	2
7.03251	0	7.03251	5	7.03251	4	7.03251	4
7.13593	0	7.13593	3	7.13593	2	7.13593	6
7.23935	0	7.23935	6	7.23935	5	7.23935	2
7.34277	0	7.34277	7	7.34277	9	7.34277	5
7.44619	1	7.44619	6	7.44619	3	7.44619	3
7.54961	1	7.54961	4	7.54961	6	7.54961	3
7.65303	2	7.65303	5	7.65303	7	7.65303	5
7.75645	3	7.75645	6	7.75645	8	7.75645	1
7.85987	2	7.85987	5	7.85987	4	7.85987	5
7.96329	0	7.96329	4	7.96329	3	7.96329	2
8.06671	0	8.06671	5	8.06671	11	8.06671	3
8.17013	2	8.17013	6	8.17013	4	8.17013	3
8.27354	1	8.27354	6	8.27354	3	8.27354	6
8.37696	0	8.37696	3	8.37696	9	8.37696	2
8.48038	0	8.48038	3	8.48038	4	8.48038	2
8.5838	1	8.5838	6	8.5838	9	8.5838	6
8.68722	2	8.68722	8	8.68722	5	8.68722	5
8.79064	1	8.79064	8	8.79064	5	8.79064	2
8.89406	2	8.89406	3	8.89406	5	8.89406	3
8.99748	1	8.99748	7	8.99748	4	8.99748	5
9.1009	1	9.1009	5	9.1009	8	9.1009	6
9.20432	2	9.20432	8	9.20432	4	9.20432	8
9.30774	1	9.30774	10	9.30774	3	9.30774	5
9.41116	2	9.41116	6	9.41116	9	9.41116	5
9.51458	0	9.51458	12	9.51458	2	9.51458	2
9.618	0	9.618	2	9.618	5	9.618	7
9.72141	3	9.72141	7	9.72141	6	9.72141	5
9.82483	3	9.82483	9	9.82483	9	9.82483	7
9.92825	1	9.92825	5	9.92825	4	9.92825	2
10.0317	0	10.0317	6	10.0317	3	10.0317	7
10.1351	2	10.1351	4	10.1351	4	10.1351	3
10.2385	2	10.2385	9	10.2385	10	10.2385	1
10.3419	1	10.3419	6	10.3419	4	10.3419	3
10.4453	4	10.4453	4	10.4453	6	10.4453	2
10.5488	0	10.5488	1	10.5488	6	10.5488	4
10.6522	3	10.6522	8	10.6522	7	10.6522	4
10.7556	2	10.7556	8	10.7556	4	10.7556	2
10.859	0	10.859	8	10.859	4	10.859	7
10.9625	0	10.9625	4	10.9625	5	10.9625	3
11.0659	2	11.0659	9	11.0659	6	11.0659	5
11.1693	0	11.1693	7	11.1693	5	11.1693	2
11.2727	1	11.2727	5	11.2727	2	11.2727	0
11.3761	1	11.3761	6	11.3761	5	11.3761	3
11.4795	0	11.4795	6	11.4795	7	11.4795	4
11.583	3	11.583	3	11.583	7	11.583	7
11.6864	1	11.6864	5	11.6864	5	11.6864	4
11.7898	2	11.7898	2	11.7898	8	11.7898	3
11.8932	2	11.8932	3	11.8932	7	11.8932	2
11.9966	1	11.9966	6	11.9966	7	11.9966	5
12.1001	1	12.1001	3	12.1001	5	12.1001	3
12.2035	1	12.2035	9	12.2035	6	12.2035	5
12.3069	4	12.3069	6	12.3069	9	12.3069	5
12.4103	0	12.4103	6	12.4103	3	12.4103	3
12.5137	1	12.5137	1	12.5137	3	12.5137	3
12.6172	2	12.6172	5	12.6172	4	12.6172	8
12.7206	1	12.7206	6	12.7206	7	12.7206	4
12.824	0	12.824	8	12.824	8	12.824	9
12.9274	2	12.9274	11	12.9274	2	12.9274	7
13.0308	3	13.0308	6	13.0308	14	13.0308	4
13.1342	2	13.1342	9	13.1342	1	13.1342	2
13.2377	4	13.2377	5	13.2377	1	13.2377	6
13.3411	1	13.3411	7	13.3411	6	13.3411	4
13.4445	0	13.4445	7	13.4445	3	13.4445	4
13.5479	2	13.5479	5	13.5479	4	13.5479	6
13.6514	1	13.6514	6	13.6514	5	13.6514	4
13.7548	1	13.7548	3	13.7548	3	13.7548	2
13.8582	0	13.8582	11	13.8582	2	13.8582	5
13.9616	0	13.9616	5	13.9616	10	13.9616	1
14.065	2	14.065	3	14.065	5	14.065	2
14.1684	2	14.1684	5	14.1684	7	14.1684	6
14.2719	1	14.2719	2	14.2719	6	14.2719	4
14.3753	0	14.3753	4	14.3753	1	14.3753	4
14.4787	1	14.4787	9	14.4787	4	14.4787	2
14.5821	2	14.5821	3	14.5821	2	14.5821	7
14.6855	2	14.6855	0	14.6855	3	14.6855	7
14.789	1	14.789	6	14.789	4	14.789	3
14.8924	0	14.8924	6	14.8924	4	14.8924	2
14.9958	1	14.9958	8	14.9958	3	14.9958	6
15.0992	2	15.0992	3	15.0992	3	15.0992	7
15.2026	1	15.2026	4	15.2026	2	15.2026	3
15.3061	1	15.3061	12	15.3061	7	15.3061	5
15.4095	2	15.4095	8	15.4095	5	15.4095	2
15.5129	1	15.5129	4	15.5129	1	15.5129	2
15.6163	1	15.6163	4	15.6163	9	15.6163	2
15.7197	2	15.7197	2	15.7197	2	15.7197	3
15.8232	1	15.8232	5	15.8232	5	15.8232	1
15.9266	0	15.9266	3	15.9266	2	15.9266	6
16.03	0	16.03	11	16.03	8	16.03	1
16.1334	2	16.1334	4	16.1334	7	16.1334	5
16.2368	2	16.2368	8	16.2368	4	16.2368	2
16.3403	2	16.3403	9	16.3403	5	16.3403	3
16.4437	1	16.4437	8	16.4437	3	16.4437	8
16.5471	2	16.5471	5	16.5471	8	16.5471	2
16.6505	0	16.6505	8	16.6505	7	16.6505	9
16.7539	1	16.7539	4	16.7539	8	16.7539	1
16.8574	2	16.8574	8	16.8574	7	16.8574	4
16.9608	3	16.9608	3	16.9608	6	16.9608	5
17.0642	2	17.0642	8	17.0642	6	17.0642	6
17.1676	2	17.1676	6	17.1676	3	17.1676	6
17.271	0	17.271	4	17.271	5	17.271	1
17.3744	2	17.3744	6	17.3744	7	17.3744	7
17.4779	3	17.4779	7	17.4779	8	17.4779	5
17.5813	1	17.5813	5	17.5813	4	17.5813	3
17.6847	1	17.6847	6	17.6847	3	17.6847	5
17.7881	1	17.7881	7	17.7881	6	17.7881	1
17.8915	1	17.8915	4	17.8915	4	17.8915	5
17.995	3	17.995	5	17.995	4	17.995	4
18.0984	1	18.0984	7	18.0984	7	18.0984	4
18.2018	2	18.2018	4	18.2018	4	18.2018	3
18.3052	0	18.3052	11	18.3052	4	18.3052	1
18.4086	2	18.4086	6	18.4086	9	18.4086	7
18.5121	1	18.5121	10	18.5121	9	18.5121	4
18.6155	2	18.6155	3	18.6155	4	18.6155	3
18.7189	1	18.7189	4	18.7189	8	18.7189	2
18.8223	2	18.8223	5	18.8223	11	18.8223	6
18.9257	2	18.9257	6	18.9257	4	18.9257	7
19.0292	0	19.0292	5	19.0292	6	19.0292	4
19.1326	1	19.1326	10	19.1326	4	19.1326	5
19.236	1	19.236	6	19.236	5	19.236	5
19.3394	2	19.3394	3	19.3394	6	19.3394	5
19.4428	1	19.4428	3	19.4428	5	19.4428	5
19.5463	1	19.5463	4	19.5463	9	19.5463	4
19.6497	2	19.6497	4	19.6497	4	19.6497	3
19.7531	3	19.7531	5	19.7531	6	19.7531	3
19.8565	4	19.8565	6	19.8565	7	19.8565	4
19.9599	3	19.9599	4	19.9599	4	19.9599	5
20.0633	2	20.0633	5	20.0633	2	20.0633	2
20.1668	0	20.1668	6	20.1668	3	20.1668	0
20.2702	1	20.2702	3	20.2702	5	20.2702	5
20.3736	3	20.3736	6	20.3736	5	20.3736	2
20.477	1	20.477	10	20.477	3	20.477	4
20.5804	1	20.5804	4	20.5804	5	20.5804	2
20.6839	2	20.6839	3	20.6839	4	20.6839	4
20.7873	1	20.7873	10	20.7873	9	20.7873	4
20.8907	1	20.8907	3	20.8907	3	20.8907	3
20.9941	2	20.9941	6	20.9941	10	20.9941	6
21.0975	2	21.0975	7	21.0975	11	21.0975	5
21.201	1	21.201	3	21.201	6	21.201	3
21.3044	4	21.3044	6	21.3044	5	21.3044	4
21.4078	1	21.4078	9	21.4078	2	21.4078	8
21.5112	2	21.5112	3	21.5112	7	21.5112	10
21.6146	2	21.6146	11	21.6146	8	21.6146	1
21.7181	0	21.7181	8	21.7181	7	21.7181	4
21.8215	2	21.8215	3	21.8215	5	21.8215	3
21.9249	1	21.9249	4	21.9249	6	21.9249	2
22.0283	1	22.0283	8	22.0283	5	22.0283	4
22.1317	0	22.1317	6	22.1317	4	22.1317	2
22.2352	2	22.2352	5	22.2352	4	22.2352	6
22.3386	1	22.3386	4	22.3386	4	22.3386	2
22.442	2	22.442	7	22.442	6	22.442	1
22.5454	1	22.5454	7	22.5454	5	22.5454	6
22.6488	1	22.6488	6	22.6488	3	22.6488	1
22.7523	3	22.7523	4	22.7523	5	22.7523	3
22.8557	1	22.8557	8	22.8557	5	22.8557	6
22.9591	0	22.9591	9	22.9591	4	22.9591	4
23.0625	2	23.0625	4	23.0625	8	23.0625	3
23.1659	2	23.1659	9	23.1659	6	23.1659	4
23.2693	0	23.2693	5	23.2693	1	23.2693	3
23.3728	1	23.3728	6	23.3728	2	23.3728	6
23.4762	1	23.4762	3	23.4762	4	23.4762	3
23.5796	0	23.5796	6	23.5796	5	23.5796	6
23.683	2	23.683	5	23.683	3	23.683	2
23.7864	0	23.7864	7	23.7864	4	23.7864	3
23.8899	4	23.8899	10	23.8899	6	23.8899	0
23.9933	2	23.9933	2	23.9933	2	23.9933	8
24.0967	2	24.0967	3	24.0967	4	24.0967	1
24.2001	2	24.2001	5	24.2001	7	24.2001	3
24.3035	2	24.3035	5	24.3035	4	24.3035	6
24.407	0	24.407	5	24.407	4	24.407	2
24.5104	1	24.5104	4	24.5104	7	24.5104	1
24.6138	3	24.6138	6	24.6138	9	24.6138	3
24.7172	1	24.7172	2	24.7172	3	24.7172	5
24.8206	0	24.8206	10	24.8206	3	24.8206	4
24.9241	0	24.9241	7	24.9241	8	24.9241	6
25.0275	1	25.0275	5	25.0275	9	25.0275	1
25.1309	0	25.1309	3	25.1309	4	25.1309	4
25.2343	0	25.2343	5	25.2343	7	25.2343	3
25.3377	0	25.3377	7	25.3377	5	25.3377	3
25.4412	2	25.4412	3	25.4412	7	25.4412	5
25.5446	2	25.5446	7	25.5446	8	25.5446	5
25.648	1	25.648	6	25.648	3	25.648	6
25.7514	1	25.7514	8	25.7514	8	25.7514	2
25.8548	1	25.8548	4	25.8548	5	25.8548	7
25.9582	2	25.9582	12	25.9582	7	25.9582	5
26.0617	11	26.0617	14	26.0617	13	26.0617	7
26.1651	153	26.1651	71	26.1651	68	26.1651	117
26.2685	5843	26.2685	2931	26.2685	3339	26.2685	5104
26.3719	33055	26.3719	21732	26.3719	23437	26.3719	29727
26.4753	49546	26.4753	40548	26.4753	42776	26.4753	46243
26.5788	50000	26.5788	47707	26.5788	49092	26.5788	50000
26.6822	47783	26.6822	49742	26.6822	50000	26.6822	49531
26.7856	44768	26.7856	49576	26.7856	49199	26.7856	47534
26.889	42758	26.889	50000	26.889	49329	26.889	46188
26.9924	40498	26.9924	49215	26.9924	48362	26.9924	45357
27.0959	38940	27.0959	49208	27.0959	47921	27.0959	44346
27.1993	38046	27.1993	48392	27.1993	47760	27.1993	43547
27.3027	36050	27.3027	48010	27.3027	46541	27.3027	43083
27.4061	35160	27.4061	48507	27.4061	46730	27.4061	42401
27.5095	34947	27.5095	48555	27.5095	47079	27.5095	42847
27.613	33866	27.613	47627	27.613	46576	27.613	41949
27.7164	33284	27.7164	48100	27.7164	45949	27.7164	41756
27.8198	32435	27.8198	47315	27.8198	45222	27.8198	40631
27.9232	31412	27.9232	46323	27.9232	44564	27.9232	39575
28.0266	30888	28.0266	46992	28.0266	44549	28.0266	39730
28.1301	30023	28.1301	46390	28.1301	44113	28.1301	39482
28.2335	29415	28.2335	45908	28.2335	43495	28.2335	38559
28.3369	28569	28.3369	45631	28.3369	43528	28.3369	38444
28.4403	27979	28.4403	45020	28.4403	43247	28.4403	38709
28.5437	27559	28.5437	45619	28.5437	42898	28.5437	38238
28.6471	26803	28.6471	44972	28.6471	42174	28.6471	37260
28.7506	25905	28.7506	44272	28.7506	41637	28.7506	37038
28.854	25489	28.854	44241	28.854	41879	28.854	36930
28.9574	24866	28.9574	43233	28.9574	41665	28.9574	36360
29.0608	24437	29.0608	42932	29.0608	40208	29.0608	35839
29.1642	23746	29.1642	42606	29.1642	40446	29.1642	35424
29.2677	22927	29.2677	42397	29.2677	40397	29.2677	34806
29.3711	23366	29.3711	42457	29.3711	40090	29.3711	35198
29.4745	22834	29.4745	43147	29.4745	40607	29.4745	35335
29.5779	21922	29.5779	41560	29.5779	38876	29.5779	34237
29.6813	21877	29.6813	41888	29.6813	39274	29.6813	34463
29.7848	21374	29.7848	41403	29.7848	39177	29.7848	34435
29.8882	20381	29.8882	41001	29.8882	38544	29.8882	33418
29.9916	20514	29.9916	40260	29.9916	38128	29.9916	33035
30.095	20063	30.095	40404	30.095	38069	30.095	33159
30.1984	19491	30.1984	39512	30.1984	36857	30.1984	32054
30.3019	19041	30.3019	39598	30.3019	36970	30.3019	32395
30.4053	18732	30.4053	39478	30.4053	36639	30.4053	31741
30.5087	18197	30.5087	38168	30.5087	35616	30.5087	31109
30.6121	17827	30.6121	38327	30.6121	36182	30.6121	31248
30.7155	17871	30.7155	38334	30.7155	36184	30.7155	31193
30.819	17261	30.819	38014	30.819	35294	30.819	30673
30.9224	17245	30.9224	37806	30.9224	35008	30.9224	30632
31.0258	16613	31.0258	37284	31.0258	34851	31.0258	30003
31.1292	16290	31.1292	36579	31.1292	34285	31.1292	29652
31.2326	16063	31.2326	36974	31.2326	34377	31.2326	29856
31.3361	15603	31.3361	35826	31.3361	34090	31.3361	29025
31.4395	15358	31.4395	35937	31.4395	33873	31.4395	28896
31.5429	15269	31.5429	35910	31.5429	33153	31.5429	28983
31.6463	14865	31.6463	35600	31.6463	33149	31.6463	28888
31.7497	14712	31.7497	35489	31.7497	32985	31.7497	28408
31.8531	14186	31.8531	34556	31.8531	32859	31.8531	27896
31.9566	13774	31.9566	34134	31.9566	31629	31.9566	27514
32.06	13669	32.06	34800	32.06	32197	32.06	27674
32.1634	13348	32.1634	33651	32.1634	31407	32.1634	27148
32.2668	13371	32.2668	33486	32.2668	31090	32.2668	26843
32.3702	13252	32.3702	33680	32.3702	31276	32.3702	27060
32.4737	12592	32.4737	33668	32.4737	31046	32.4737	26544
32.5771	12491	32.5771	32770	32.5771	30570	32.5771	26173
32.6805	12649	32.6805	33071	32.6805	30650	32.6805	26609
32.7839	12031	32.7839	32067	32.7839	30323	32.7839	25989
32.8873	11859	32.8873	32204	32.8873	30014	32.8873	25914
32.9908	11769	32.9908	32295	32.9908	29699	32.9908	25685
33.0942	11479	33.0942	31757	33.0942	29192	33.0942	25431
33.1976	11463	33.1976	31961	33.1976	29558	33.1976	25509
33.301	11295	33.301	31295	33.301	29155	33.301	25279
33.4044	10938	33.4044	31257	33.4044	28661	33.4044	24954
33.5078	10940	33.5078	30775	33.5078	28830	33.5078	24727
33.6113	10560	33.6113	30666	33.6113	28490	33.6113	24181
33.7147	10577	33.7147	30532	33.7147	28405	33.7147	24344
33.8181	10565	33.8181	30516	33.8181	27751	33.8181	23927
33.9215	9988	33.9215	29764	33.9215	27797	33.9215	23571
34.0249	9911	34.0249	29691	34.0249	27476	34.0249	23628
34.1284	9782	34.1284	29482	34.1284	27332	34.1284	23413
34.2318	9508	34.2318	29239	34.2318	27205	34.2318	23120
34.3352	9625	34.3352	28977	34.3352	26926	34.3352	23034
34.4386	9327	34.4386	28933	34.4386	26996	34.4386	23029
34.5421	9164	34.5421	28642	34.5421	26229	34.5421	22683
34.6455	8991	34.6455	28687	34.6455	26456	34.6455	22593
34.7489	8818	34.7489	28194	34.7489	26031	34.7489	22338
34.8523	8535	34.8523	27821	34.8523	25476	34.8523	22030
34.9557	8500	34.9557	27657	34.9557	25993	34.9557	22128
35.0591	8549	35.0591	27673	35.0591	25461	35.0591	21701
35.1626	8166	35.1626	27167	35.1626	25228	35.1626	21609
35.266	8202	35.266	27633	35.266	25445	35.266	21467
35.3694	8149	35.3694	26845	35.3694	24729	35.3694	21263
35.4728	7955	35.4728	26561	35.4728	24782	35.4728	21257
35.5762	7881	35.5762	27035	35.5762	24624	35.5762	20947
35.6797	7592	35.6797	26354	35.6797	24217	35.6797	20396
35.7831	7681	35.7831	26242	35.7831	24259	35.7831	20473
35.8865	7485	35.8865	26282	35.8865	24080	35.8865	20492
35.9899	7361	35.9899	25683	35.9899	23461	35.9899	20022
36.0933	7240	36.0933	25291	36.0933	23771	36.0933	19943
36.1968	7078	36.1968	24974	36.1968	23364	36.1968	19887
36.3002	6931	36.3002	24734	36.3002	22964	36.3002	19317
36.4036	6961	36.4036	25227	36.4036	23223	36.4036	19509
36.507	6631	36.507	24735	36.507	22830	36.507	19201
36.6104	6730	36.6104	24619	36.6104	22484	36.6104	18984
36.7139	6709	36.7139	24333	36.7139	22516	36.7139	19268
36.8173	6562	36.8173	24258	36.8173	22361	36.8173	18964
36.9207	6482	36.9207	24079	36.9207	22101	36.9207	18882
37.0241	6329	37.0241	24086	37.0241	22080	37.0241	18696
37.1275	6261	37.1275	23413	37.1275	21783	37.1275	18321
37.2309	6228	37.2309	23300	37.2309	21618	37.2309	18170
37.3344	6068	37.3344	23455	37.3344	21430	37.3344	18273
37.4378	5898	37.4378	23294	37.4378	21355	37.4378	18134
37.5412	5739	37.5412	22426	37.5412	21158	37.5412	17721
37.6446	5748	37.6446	22626	37.6446	20876	37.6446	17830
37.748	5737	37.748	22705	37.748	20984	37.748	17686
37.8515	5622	37.8515	22940	37.8515	20555	37.8515	17731
37.9549	5353	37.9549	21941	37.9549	20262	37.9549	17167
38.0583	5417	38.0583	22047	38.0583	20667	38.0583	17624
38.1617	5452	38.1617	21996	38.1617	20258	38.1617	17110
38.2651	5277	38.2651	21844	38.2651	20014	38.2651	16806
38.3686	5209	38.3686	21774	38.3686	19828	38.3686	16977
38.472	5273	38.472	21511	38.472	19875	38.472	16557
38.5754	4925	38.5754	21197	38.5754	19841	38.5754	16657
38.6788	5076	38.6788	21382	38.6788	19784	38.6788	16620
38.7822	4850	38.7822	21260	38.7822	19441	38.7822	16382
38.8857	4851	38.8857	20574	38.8857	18903	38.8857	15840
38.9891	4864	38.9891	20712	38.9891	19238	38.9891	16245
39.0925	4822	39.0925	20810	39.0925	18960	39.0925	15854
39.1959	4719	39.1959	20368	39.1959	18674	39.1959	15620
39.2993	4791	39.2993	20249	39.2993	18746	39.2993	15656
39.4027	4693	39.4027	20351	39.4027	18407	39.4027	15444
39.5062	4483	39.5062	19867	39.5062	18508	39.5062	15470
39.6096	4393	39.6096	20030	39.6096	18385	39.6096	15329
39.713	4350	39.713	19422	39.713	17990	39.713	15302
39.8164	4398	39.8164	19387	39.8164	18029	39.8164	14953
39.9198	4245	39.9198	19366	39.9198	17837	39.9198	14964
40.0233	4340	40.0233	19160	40.0233	17676	40.0233	14643
40.1267	4174	40.1267	19404	40.1267	17748	40.1267	15093
40.2301	4228	40.2301	19112	40.2301	17548	40.2301	14610
40.3335	4138	40.3335	18508	40.3335	17181	40.3335	14592
40.437	4172	40.437	18688	40.437	17109	40.437	14618
40.5404	3983	40.5404	18278	40.5404	16924	40.5404	14283
40.6438	3776	40.6438	18228	40.6438	16573	40.6438	14167
40.7472	3773	40.7472	18244	40.7472	16885	40.7472	14199
40.8506	3820	40.8506	18400	40.8506	16670	40.8506	13794
40.954	3768	40.954	17867	40.954	16549	40.954	13715
41.0575	3654	41.0575	18208	41.0575	16447	41.0575	13973
41.1609	3688	41.1609	17769	41.1609	16490	41.1609	13565
41.2643	3566	41.2643	17724	41.2643	16152	41.2643	13387
41.3677	3615	41.3677	17340	41.3677	16095	41.3677	13395
41.4711	3427	41.4711	17426	41.4711	16012	41.4711	13452
41.5746	3531	41.5746	17390	41.5746	15703	41.5746	13506
41.678	3313	41.678	17099	41.678	15749	41.678	13215
41.7814	3406	41.7814	17026	41.7814	15553	41.7814	13216
41.8848	3511	41.8848	17044	41.8848	15692	41.8848	12947
41.9882	3252	41.9882	16888	41.9882	15583	41.9882	13165
42.0917	3299	42.0917	17050	42.0917	15533	42.0917	12749
42.1951	3257	42.1951	16399	42.1951	15139	42.1951	12348
42.2985	3259	42.2985	16240	42.2985	15085	42.2985	12622
42.4019	3190	42.4019	16282	42.4019	15040	42.4019	12663
42.5053	3177	42.5053	16270	42.5053	14758	42.5053	12369
42.6088	3041	42.6088	16207	42.6088	14877	42.6088	12160
42.7122	2984	42.7122	16041	42.7122	14692	42.7122	12288
42.8156	2958	42.8156	16159	42.8156	14453	42.8156	12101
42.919	2926	42.919	15588	42.919	14247	42.919	11923
43.0224	2872	43.0224	15794	43.0224	14790	43.0224	12165
43.1258	2863	43.1258	15483	43.1258	14075	43.1258	11901
43.2293	2821	43.2293	15414	43.2293	13993	43.2293	11615
43.3327	2797	43.3327	15523	43.3327	14132	43.3327	11753
43.4361	2897	43.4361	15116	43.4361	13932	43.4361	11685
43.5395	2731	43.5395	15025	43.5395	13913	43.5395	11533
43.6429	2677	43.6429	15216	43.6429	13759	43.6429	11558
43.7464	2703	43.7464	14889	43.7464	13507	43.7464	11501
43.8498	2604	43.8498	14748	43.8498	13519	43.8498	11289
43.9532	2615	43.9532	14897	43.9532	13419	43.9532	11266
44.0566	2561	44.0566	14470	44.0566	12999	44.0566	10888
44.16	2536	44.16	14415	44.16	13266	44.16	10921
44.2635	2499	44.2635	14401	44.2635	13213	44.2635	10900
44.3669	2483	44.3669	14112	44.3669	12900	44.3669	10800
44.4703	2521	44.4703	13906	44.4703	12905	44.4703	10792
44.5737	2480	44.5737	13950	44.5737	13057	44.5737	10650
44.6771	2543	44.6771	13794	44.6771	12648	44.6771	10403
44.7806	2338	44.7806	13955	44.7806	12562	44.7806	10514
44.884	2318	44.884	13686	44.884	12626	44.884	10401
44.9874	2309	44.9874	13641	44.9874	12284	44.9874	10256
45.0908	2340	45.0908	13619	45.0908	12161	45.0908	10157
45.1942	2277	45.1942	13238	45.1942	12525	45.1942	10224
45.2977	2329	45.2977	13604	45.2977	12322	45.2977	10204
45.4011	2278	45.4011	13182	45.4011	12143	45.4011	9902
45.5045	2156	45.5045	13041	45.5045	11952	45.5045	10027
45.6079	2138	45.6079	13104	45.6079	12066	45.6079	9853
45.7113	2171	45.7113	13145	45.7113	11821	45.7113	9919
45.8147	2107	45.8147	13116	45.8147	11755	45.8147	9894
45.9182	2044	45.9182	12921	45.9182	11752	45.9182	9635
46.0216	2094	46.0216	12727	46.0216	11637	46.0216	9548
46.125	2122	46.125	12946	46.125	11648	46.125	9786
46.2284	2113	46.2284	12634	46.2284	11613	46.2284	9652
46.3319	2018	46.3319	12344	46.3319	11271	46.3319	9118
46.4353	2069	46.4353	12368	46.4353	11420	46.4353	9380
46.5387	2018	46.5387	12422	46.5387	11298	46.5387	9399
46.6421	1960	46.6421	12324	46.6421	11254	46.6421	9274
46.7455	1947	46.7455	12116	46.7455	10966	46.7455	9283
46.8489	1976	46.8489	12135	46.8489	10958	46.8489	9141
46.9524	1861	46.9524	12004	46.9524	10980	46.9524	8979
47.0558	1905	47.0558	12007	47.0558	11033	47.0558	8984
47.1592	1847	47.1592	11783	47.1592	10846	47.1592	9007
47.2626	1872	47.2626	11785	47.2626	10589	47.2626	8747
47.366	1750	47.366	11676	47.366	10591	47.366	8772
47.4695	1868	47.4695	11531	47.4695	10733	47.4695	8773
47.5729	1752	47.5729	11166	47.5729	10581	47.5729	8645
47.6763	1825	47.6763	11337	47.6763	10723	47.6763	8720
47.7797	1716	47.7797	11309	47.7797	10276	47.7797	8536
47.8831	1753	47.8831	11017	47.8831	10265	47.8831	8282
47.9866	1833	47.9866	11395	47.9866	10171	47.9866	8436
48.09	1670	48.09	10892	48.09	10079	48.09	8387
48.1934	1742	48.1934	10956	48.1934	10056	48.1934	8337
48.2968	1696	48.2968	10862	48.2968	10093	48.2968	8122
48.4002	1584	48.4002	10960	48.4002	9775	48.4002	8101
48.5037	1588	48.5037	10628	48.5037	9886	48.5037	8039
48.6071	1616	48.6071	10662	48.6071	9769	48.6071	8026
48.7105	1539	48.7105	10551	48.7105	9661	48.7105	7916
48.8139	1581	48.8139	10775	48.8139	9608	48.8139	7941
48.9173	1516	48.9173	10295	48.9173	9385	48.9173	7893
49.0207	1591	49.0207	10389	49.0207	9135	49.0207	7883
49.1242	1534	49.1242	10332	49.1242	9428	49.1242	7695
49.2276	1430	49.2276	10150	49.2276	9324	49.2276	7654
49.331	1536	49.331	10064	49.331	9145	49.331	7514
49.4344	1497	49.4344	10265	49.4344	9407	49.4344	7649
49.5378	1432	49.5378	10044	49.5378	9073	49.5378	7426
49.6413	1473	49.6413	10109	49.6413	8943	49.6413	7441
49.7447	1461	49.7447	9981	49.7447	8904	49.7447	7351
49.8481	1474	49.8481	9829	49.8481	8921	49.8481	7210
49.9515	1458	49.9515	9844	49.9515	8891	49.9515	7516
50.0549	1361	50.0549	9725	50.0549	8941	50.0549	7179
50.1584	1435	50.1584	9799	50.1584	8859	50.1584	7285
50.2618	1420	50.2618	9683	50.2618	8792	50.2618	7124
50.3652	1390	50.3652	9598	50.3652	8867	50.3652	7132
50.4686	1340	50.4686	9496	50.4686	8628	50.4686	7198
50.572	1276	50.572	9251	50.572	8569	50.572	6862
50.6755	1223	50.6755	9302	50.6755	8432	50.6755	6891
50.7789	1358	50.7789	9276	50.7789	8630	50.7789	7026
50.8823	1309	50.8823	9225	50.8823	8425	50.8823	6929
50.9857	1300	50.9857	9036	50.9857	8249	50.9857	6761
51.0891	1327	51.0891	9173	51.0891	8376	51.0891	6764
51.1926	1341	51.1926	9153	51.1926	8304	51.1926	6651
51.296	1254	51.296	9019	51.296	8025	51.296	6613
51.3994	1225	51.3994	8975	51.3994	8110	51.3994	6596
51.5028	1224	51.5028	8969	51.5028	8130	51.5028	6389
51.6062	1285	51.6062	8746	51.6062	8058	51.6062	6412
51.7097	1126	51.7097	8711	51.7097	8039	51.7097	6617
51.8131	1216	51.8131	8750	51.8131	7899	51.8131	6459
51.9165	1223	51.9165	8559	51.9165	7837	51.9165	6506
52.0199	1188	52.0199	8475	52.0199	7803	52.0199	6341
52.1233	1119	52.1233	8491	52.1233	7702	52.1233	6277
52.2268	1168	52.2268	8486	52.2268	7711	52.2268	6187
52.3302	1178	52.3302	8407	52.3302	7585	52.3302	6154
52.4336	1087	52.4336	8108	52.4336	7370	52.4336	6038
52.537	1129	52.537	8318	52.537	7541	52.537	6117
52.6404	1160	52.6404	8295	52.6404	7642	52.6404	6022
52.7438	1089	52.7438	8060	52.7438	7350	52.7438	5915
52.8473	994	52.8473	8103	52.8473	7355	52.8473	5938
52.9507	1116	52.9507	8010	52.9507	7256	52.9507	5805
53.0541	1063	53.0541	7787	53.0541	7192	53.0541	5851
53.1575	982	53.1575	8011	53.1575	7134	53.1575	5849
53.2609	1034	53.2609	7902	53.2609	7245	53.2609	5732
53.3644	1064	53.3644	7775	53.3644	7087	53.3644	5626
53.4678	1007	53.4678	7812	53.4678	7056	53.4678	5833
53.5712	1034	53.5712	7668	53.5712	6994	53.5712	5688
53.6746	1037	53.6746	7668	53.6746	7048	53.6746	5683
53.778	973	53.778	7665	53.778	6838	53.778	5573
53.8815	944	53.8815	7519	53.8815	6846	53.8815	5449
53.9849	1035	53.9849	7547	53.9849	6711	53.9849	5495
54.0883	1031	54.0883	7472	54.0883	6793	54.0883	5448
54.1917	977	54.1917	7376	54.1917	6617	54.1917	5286
54.2951	949	54.2951	7310	54.2951	6737	54.2951	5351
54.3986	930	54.3986	7312	54.3986	6671	54.3986	5263
54.502	947	54.502	7328	54.502	6766	54.502	5359
54.6054	902	54.6054	7446	54.6054	6691	54.6054	5176
54.7088	925	54.7088	7123	54.7088	6623	54.7088	5205
54.8122	924	54.8122	7218	54.8122	6474	54.8122	5185
54.9156	852	54.9156	7322	54.9156	6437	54.9156	5149
55.0191	869	55.0191	7042	55.0191	6389	55.0191	5035
55.1225	921	55.1225	7048	55.1225	6415	55.1225	5205
55.2259	908	55.2259	6965	55.2259	6503	55.2259	5185
55.3293	801	55.3293	6887	55.3293	6283	55.3293	4905
55.4327	871	55.4327	7032	55.4327	6273	55.4327	5246
55.5362	887	55.5362	6909	55.5362	6278	55.5362	4992
55.6396	886	55.6396	6724	55.6396	6203	55.6396	4739
55.743	847	55.743	6878	55.743	6201	55.743	4823
55.8464	806	55.8464	6773	55.8464	6076	55.8464	4800
55.9498	855	55.9498	6416	55.9498	6010	55.9498	4797
56.0533	790	56.0533	6709	56.0533	5908	56.0533	4831
56.1567	824	56.1567	6576	56.1567	6016	56.1567	4830
56.2601	792	56.2601	6378	56.2601	5988	56.2601	4626
56.3635	865	56.3635	6538	56.3635	5946	56.3635	4718
56.4669	804	56.4669	6506	56.4669	5783	56.4669	4645
56.5704	824	56.5704	6589	56.5704	5755	56.5704	4578
56.6738	774	56.6738	6340	56.6738	5630	56.6738	4643
56.7772	780	56.7772	6367	56.7772	5673	56.7772	4628
56.8806	853	56.8806	6256	56.8806	5621	56.8806	4515
56.984	783	56.984	6325	56.984	5657	56.984	4530
57.0875	770	57.0875	6194	57.0875	5477	57.0875	4385
57.1909	765	57.1909	6244	57.1909	5596	57.1909	4455
57.2943	763	57.2943	5987	57.2943	5622	57.2943	4340
57.3977	736	57.3977	5988	57.3977	5560	57.3977	4255
57.5011	765	57.5011	6084	57.5011	5470	57.5011	4452
57.6046	688	57.6046	5916	57.6046	5420	57.6046	4301
57.708	749	57.708	6018	57.708	5347	57.708	4302
57.8114	700	57.8114	6119	57.8114	5517	57.8114	4195
57.9148	692	57.9148	5986	57.9148	5257	57.9148	4263
58.0182	660	58.0182	5876	58.0182	5395	58.0182	4220
58.1217	692	58.1217	5738	58.1217	5207	58.1217	4223
58.2251	753	58.2251	5845	58.2251	5194	58.2251	4162
58.3285	740	58.3285	5655	58.3285	5200	58.3285	4162
58.4319	682	58.4319	5693	58.4319	5147	58.4319	4069
58.5353	650	58.5353	5605	58.5353	5128	58.5353	4020
58.6388	672	58.6388	5858	58.6388	5191	58.6388	4108
58.7422	731	58.7422	5611	58.7422	5068	58.7422	3995
58.8456	629	58.8456	5684	58.8456	5132	58.8456	4044
58.949	631	58.949	5566	58.949	4972	58.949	3973
59.0524	652	59.0524	5476	59.0524	4982	59.0524	3791
59.1558	665	59.1558	5433	59.1558	4938	59.1558	3958
59.2593	616	59.2593	5521	59.2593	5027	59.2593	4085
59.3627	646	59.3627	5401	59.3627	4908	59.3627	3768
59.4661	647	59.4661	5281	59.4661	4880	59.4661	3868
59.5695	637	59.5695	5281	59.5695	4766	59.5695	3932
59.6729	622	59.6729	5264	59.6729	4764	59.6729	3669
59.7764	609	59.7764	5182	59.7764	4818	59.7764	3748
59.8798	648	59.8798	5224	59.8798	4617	59.8798	3801
59.9832	658	59.9832	5082	59.9832	4603	59.9832	3775
60.0866	675	60.0866	5223	60.0866	4705	60.0866	3765
60.19	621	60.19	4991	60.19	4635	60.19	3655
60.2934	574	60.2934	4979	60.2934	4535	60.2934	3551
60.3969	618	60.3969	5195	60.3969	4564	60.3969	3553
60.5003	605	60.5003	5070	60.5003	4579	60.5003	3497
60.6037	557	60.6037	4957	60.6037	4556	60.6037	3480
60.7071	565	60.7071	5097	60.7071	4498	60.7071	3555
60.8105	512	60.8105	4848	60.8105	4533	60.8105	3460
60.914	586	60.914	4827	60.914	4438	60.914	3404
61.0174	556	61.0174	4834	61.0174	4407	61.0174	3458
61.1208	560	61.1208	4906	61.1208	4290	61.1208	3309
61.2242	584	61.2242	4713	61.2242	4109	61.2242	3397
61.3276	553	61.3276	4802	61.3276	4253	61.3276	3371
61.4311	547	61.4311	4591	61.4311	4225	61.4311	3363
61.5345	560	61.5345	4487	61.5345	4103	61.5345	3298
61.6379	506	61.6379	4704	61.6379	4254	61.6379	3340
61.7413	515	61.7413	4590	61.7413	4196	61.7413	3305
61.8447	566	61.8447	4655	61.8447	4147	61.8447	3263
61.9482	546	61.9482	4607	61.9482	4071	61.9482	3259
62.0516	520	62.0516	4631	62.0516	4085	62.0516	3186
62.155	555	62.155	4570	62.155	4087	62.155	3073
62.2584	539	62.2584	4635	62.2584	4008	62.2584	3138
62.3618	526	62.3618	4564	62.3618	4130	62.3618	3216
62.4653	514	62.4653	4300	62.4653	4042	62.4653	3307
62.5687	525	62.5687	4484	62.5687	3927	62.5687	3127
62.6721	507	62.6721	4337	62.6721	4001	62.6721	3181
62.7755	507	62.7755	4337	62.7755	3958	62.7755	3091
62.8789	515	62.8789	4286	62.8789	3951	62.8789	3078
62.9824	512	62.9824	4509	62.9824	3995	62.9824	3175
63.0858	481	63.0858	4356	63.0858	3854	63.0858	2988
63.1892	469	63.1892	4220	63.1892	3835	63.1892	2987
63.2926	533	63.2926	4353	63.2926	3907	63.2926	3027
63.396	470	63.396	4130	63.396	3697	63.396	2932
63.4995	479	63.4995	4200	63.4995	3722	63.4995	2977
63.6029	482	63.6029	4235	63.6029	3794	63.6029	2975
63.7063	438	63.7063	4021	63.7063	3740	63.7063	2872
63.8097	474	63.8097	4048	63.8097	3706	63.8097	2854
63.9131	460	63.9131	4092	63.9131	3657	63.9131	2904
64.0165	449	64.0165	3909	64.0165	3627	64.0165	2891
64.12	438	64.12	4033	64.12	3636	64.12	2781
64.2234	504	64.2234	4038	64.2234	3730	64.2234	2761
64.3268	415	64.3268	4024	64.3268	3518	64.3268	2776
64.4302	467	64.4302	3933	64.4302	3604	64.4302	2772
64.5336	399	64.5336	3906	64.5336	3644	64.5336	2692
64.6371	455	64.6371	3857	64.6371	3453	64.6371	2761
64.7405	442	64.7405	3956	64.7405	3425	64.7405	2733
64.8439	414	64.8439	3805	64.8439	3376	64.8439	2637
64.9473	397	64.9473	3928	64.9473	3361	64.9473	2606
65.0507	477	65.0507	3746	65.0507	3382	65.0507	2672
65.1542	419	65.1542	3868	65.1542	3329	65.1542	2539
65.2576	437	65.2576	3769	65.2576	3505	65.2576	2674
65.361	384	65.361	3691	65.361	3345	65.361	2634
65.4644	420	65.4644	3679	65.4644	3293	65.4644	2631
65.5678	402	65.5678	3657	65.5678	3394	65.5678	2602
65.6713	428	65.6713	3707	65.6713	3253	65.6713	2533
65.7747	411	65.7747	3581	65.7747	3149	65.7747	2450
65.8781	372	65.8781	3610	65.8781	3252	65.8781	2391
65.9815	413	65.9815	3474	65.9815	3226	65.9815	2436
66.0849	425	66.0849	3549	66.0849	3182	66.0849	2478
66.1883	434	66.1883	3494	66.1883	3225	66.1883	2471
66.2918	399	66.2918	3523	66.2918	3126	66.2918	2482
66.3952	427	66.3952	3528	66.3952	3150	66.3952	2355
66.4986	377	66.4986	3475	66.4986	3104	66.4986	2400
66.602	355	66.602	3415	66.602	3135	66.602	2367
66.7054	375	66.7054	3549	66.7054	3144	66.7054	2386
66.8089	422	66.8089	3435	66.8089	3069	66.8089	2356
66.9123	395	66.9123	3345	66.9123	2987	66.9123	2332
67.0157	380	67.0157	3445	67.0157	3194	67.0157	2338
67.1191	370	67.1191	3400	67.1191	3057	67.1191	2382
67.2225	385	67.2225	3440	67.2225	3028	67.2225	2322
67.326	345	67.326	3353	67.326	3047	67.326	2230
67.4294	358	67.4294	3189	67.4294	2891	67.4294	2435
67.5328	337	67.5328	3267	67.5328	3027	67.5328	2295
67.6362	388	67.6362	3372	67.6362	2907	67.6362	2215
67.7396	361	67.7396	3117	67.7396	2896	67.7396	2308
67.8431	353	67.8431	3154	67.8431	3013	67.8431	2292
67.9465	369	67.9465	3065	67.9465	2866	67.9465	2310
68.0499	357	68.0499	3163	68.0499	2824	68.0499	2151
68.1533	348	68.1533	3198	68.1533	2815	68.1533	2030
68.2567	341	68.2567	3088	68.2567	2867	68.2567	2156
68.3602	374	68.3602	3097	68.3602	2787	68.3602	2083
68.4636	306	68.4636	3075	68.4636	2793	68.4636	2110
68.567	324	68.567	3097	68.567	2778	68.567	2114
68.6704	308	68.6704	3043	68.6704	2716	68.6704	2042
68.7738	373	68.7738	3176	68.7738	2662	68.7738	2117
68.8773	336	68.8773	2875	68.8773	2724	68.8773	2124
68.9807	323	68.9807	3048	68.9807	2756	68.9807	2049
69.0841	318	69.0841	2994	69.0841	2692	69.0841	2032
69.1875	344	69.1875	2930	69.1875	2749	69.1875	2028
69.2909	315	69.2909	2991	69.2909	2612	69.2909	1979
69.3944	318	69.3944	2925	69.3944	2731	69.3944	2014
69.4978	308	69.4978	2932	69.4978	2618	69.4978	1988
69.6012	302	69.6012	2925	69.6012	2660	69.6012	1910
69.7046	320	69.7046	2946	69.7046	2576	69.7046	1936
69.808	342	69.808	2911	69.808	2485	69.808	1935
69.9115	348	69.9115	2880	69.9115	2609	69.9115	1990
70.0149	326	70.0149	2909	70.0149	2563	70.0149	1983
70.1183	310	70.1183	2844	70.1183	2555	70.1183	1847
70.2217	304	70.2217	2796	70.2217	2539	70.2217	1982
70.3251	310	70.3251	2831	70.3251	2565	70.3251	1887
70.4286	283	70.4286	2732	70.4286	2480	70.4286	1858
70.532	293	70.532	2731	70.532	2463	70.532	1872
70.6354	314	70.6354	2741	70.6354	2479	70.6354	1857
70.7388	330	70.7388	2776	70.7388	2409	70.7388	1850
70.8422	309	70.8422	2743	70.8422	2396	70.8422	1859
70.9456	279	70.9456	2753	70.9456	2418	70.9456	1816
71.0491	315	71.0491	2687	71.0491	2406	71.0491	1887
71.1525	282	71.1525	2573	71.1525	2321	71.1525	1789
71.2559	292	71.2559	2549	71.2559	2309	71.2559	1809
71.3593	343	71.3593	2716	71.3593	2419	71.3593	1799
71.4627	269	71.4627	2676	71.4627	2221	71.4627	1708
71.5662	318	71.5662	2617	71.5662	2340	71.5662	1794
71.6696	322	71.6696	2620	71.6696	2401	71.6696	1787
71.773	264	71.773	2534	71.773	2340	71.773	1785
71.8764	273	71.8764	2554	71.8764	2350	71.8764	1733
71.9798	295	71.9798	2559	71.9798	2309	71.9798	1677
72.0833	269	72.0833	2619	72.0833	2235	72.0833	1742
72.1867	291	72.1867	2492	72.1867	2228	72.1867	1745
72.2901	269	72.2901	2543	72.2901	2283	72.2901	1643
72.3935	274	72.3935	2404	72.3935	2189	72.3935	1623
72.4969	292	72.4969	2461	72.4969	2274	72.4969	1654
72.6004	271	72.6004	2475	72.6004	2225	72.6004	1621
72.7038	289	72.7038	2407	72.7038	2174	72.7038	1617
72.8072	272	72.8072	2427	72.8072	2222	72.8072	1664
72.9106	285	72.9106	2492	72.9106	2205	72.9106	1655
73.014	246	73.014	2374	73.014	2151	73.014	1615
73.1175	264	73.1175	2402	73.1175	2125	73.1175	1610
73.2209	270	73.2209	2324	73.2209	2118	73.2209	1663
73.3243	273	73.3243	2309	73.3243	2167	73.3243	1532
73.4277	258	73.4277	2373	73.4277	2184	73.4277	1562
73.5311	271	73.5311	2286	73.5311	2178	73.5311	1502
73.6345	244	73.6345	2313	73.6345	2046	73.6345	1514
73.738	233	73.738	2253	73.738	2104	73.738	1517
73.8414	290	73.8414	2246	73.8414	2042	73.8414	1473
73.9448	242	73.9448	2354	73.9448	2067	73.9448	1497
74.0482	233	74.0482	2327	74.0482	1996	74.0482	1432
74.1516	240	74.1516	2251	74.1516	1985	74.1516	1452
74.2551	228	74.2551	2205	74.2551	1995	74.2551	1577
74.3585	259	74.3585	2252	74.3585	2023	74.3585	1523
74.4619	287	74.4619	2235	74.4619	1979	74.4619	1516
74.5653	234	74.5653	2169	74.5653	2017	74.5653	1461
74.6687	281	74.6687	2138	74.6687	1973	74.6687	1427
74.7722	259	74.7722	2187	74.7722	1898	74.7722	1395
74.8756	216	74.8756	2230	74.8756	1912	74.8756	1431
74.979	237	74.979	2082	74.979	1938	74.979	1406
75.0824	228	75.0824	2140	75.0824	1896	75.0824	1472
75.1858	268	75.1858	2162	75.1858	1924	75.1858	1367
75.2892	233	75.2892	2106	75.2892	1828	75.2892	1328
75.3927	247	75.3927	2145	75.3927	1880	75.3927	1382
75.4961	253	75.4961	2164	75.4961	1853	75.4961	1403
75.5995	231	75.5995	2082	75.5995	1916	75.5995	1344
75.7029	222	75.7029	2121	75.7029	1823	75.7029	1341
75.8063	226	75.8063	2052	75.8063	1834	75.8063	1355
75.9098	222	75.9098	2111	75.9098	1830	75.9098	1396
76.0132	250	76.0132	2107	76.0132	1848	76.0132	1366
76.1166	202	76.1166	2085	76.1166	1738	76.1166	1349
76.22	253	76.22	2044	76.22	1855	76.22	1316
76.3234	214	76.3234	2029	76.3234	1863	76.3234	1326
76.4269	249	76.4269	2051	76.4269	1820	76.4269	1289
76.5303	219	76.5303	1958	76.5303	1743	76.5303	1377
76.6337	209	76.6337	1995	76.6337	1783	76.6337	1277
76.7371	205	76.7371	2017	76.7371	1687	76.7371	1316
76.8405	225	76.8405	1850	76.8405	1787	76.8405	1270
76.944	207	76.944	1957	76.944	1715	76.944	1285
77.0474	217	77.0474	1905	77.0474	1712	77.0474	1260
77.1508	199	77.1508	1990	77.1508	1718	77.1508	1250
77.2542	213	77.2542	1906	77.2542	1777	77.2542	1241
77.3576	208	77.3576	1900	77.3576	1676	77.3576	1265
77.4611	217	77.4611	1885	77.4611	1690	77.4611	1225
77.5645	196	77.5645	1881	77.5645	1647	77.5645	1264
77.6679	212	77.6679	1904	77.6679	1694	77.6679	1219
77.7713	198	77.7713	1849	77.7713	1731	77.7713	1216
77.8747	208	77.8747	1809	77.8747	1587	77.8747	1277
77.9782	219	77.9782	1920	77.9782	1678	77.9782	1215
78.0816	223	78.0816	1806	78.0816	1608	78.0816	1214
78.185	199	78.185	1875	78.185	1595	78.185	1217
78.2884	196	78.2884	1839	78.2884	1596	78.2884	1222
78.3918	186	78.3918	1895	78.3918	1546	78.3918	1202
78.4952	197	78.4952	1754	78.4952	1621	78.4952	1174
78.5987	200	78.5987	1756	78.5987	1612	78.5987	1153
78.7021	209	78.7021	1848	78.7021	1554	78.7021	1139
78.8055	193	78.8055	1821	78.8055	1641	78.8055	1169
78.9089	189	78.9089	1792	78.9089	1503	78.9089	1078
79.0123	184	79.0123	1745	79.0123	1531	79.0123	1142
79.1158	180	79.1158	1723	79.1158	1568	79.1158	1191
79.2192	172	79.2192	1739	79.2192	1481	79.2192	1099
79.3226	186	79.3226	1736	79.3226	1481	79.3226	1100
79.426	197	79.426	1720	79.426	1563	79.426	1105
79.5294	197	79.5294	1691	79.5294	1510	79.5294	1084
79.6329	218	79.6329	1709	79.6329	1514	79.6329	1108
79.7363	159	79.7363	1675	79.7363	1604	79.7363	1117
79.8397	198	79.8397	1718	79.8397	1450	79.8397	1054
79.9431	187	79.9431	1619	79.9431	1463	79.9431	1073
80.0465	166	80.0465	1673	80.0465	1525	80.0465	1099
80.15	182	80.15	1688	80.15	1462	80.15	1075
80.2534	201	80.2534	1621	80.2534	1443	80.2534	1043
80.3568	174	80.3568	1642	80.3568	1486	80.3568	1070
80.4602	169	80.4602	1653	80.4602	1420	80.4602	1100
80.5636	166	80.5636	1651	80.5636	1468	80.5636	1001
80.6671	194	80.6671	1681	80.6671	1438	80.6671	1015
80.7705	165	80.7705	1499	80.7705	1400	80.7705	951
80.8739	188	80.8739	1599	80.8739	1383	80.8739	1034
80.9773	169	80.9773	1605	80.9773	1432	80.9773	991
81.0807	170	81.0807	1524	81.0807	1408	81.0807	1021
81.1842	169	81.1842	1554	81.1842	1320	81.1842	1002
81.2876	175	81.2876	1613	81.2876	1361	81.2876	1000
81.391	178	81.391	1492	81.391	1344	81.391	987
81.4944	175	81.4944	1580	81.4944	1381	81.4944	915
81.5978	183	81.5978	1520	81.5978	1322	81.5978	947
81.7013	156	81.7013	1609	81.7013	1403	81.7013	961
81.8047	139	81.8047	1497	81.8047	1366	81.8047	953
81.9081	177	81.9081	1543	81.9081	1329	81.9081	903
82.0115	155	82.0115	1504	82.0115	1327	82.0115	961
82.1149	158	82.1149	1555	82.1149	1328	82.1149	942
82.2184	166	82.2184	1451	82.2184	1297	82.2184	929
82.3218	162	82.3218	1530	82.3218	1336	82.3218	977
82.4252	174	82.4252	1486	82.4252	1331	82.4252	982
82.5286	168	82.5286	1519	82.5286	1311	82.5286	993
82.632	161	82.632	1471	82.632	1283	82.632	941
82.7354	185	82.7354	1484	82.7354	1207	82.7354	910
82.8389	153	82.8389	1490	82.8389	1311	82.8389	895
82.9423	180	82.9423	1483	82.9423	1272	82.9423	935
83.0457	161	83.0457	1530	83.0457	1234	83.0457	956
83.1491	158	83.1491	1491	83.1491	1282	83.1491	852
83.2525	169	83.2525	1446	83.2525	1233	83.2525	894
83.356	148	83.356	1396	83.356	1216	83.356	885
83.4594	163	83.4594	1398	83.4594	1270	83.4594	923
83.5628	134	83.5628	1358	83.5628	1239	83.5628	842
83.6662	164	83.6662	1403	83.6662	1202	83.6662	848
83.7696	152	83.7696	1371	83.7696	1213	83.7696	866
83.8731	165	83.8731	1405	83.8731	1254	83.8731	866
83.9765	164	83.9765	1386	83.9765	1180	83.9765	887
84.0799	151	84.0799	1319	84.0799	1164	84.0799	868
84.1833	148	84.1833	1378	84.1833	1209	84.1833	888
84.2867	156	84.2867	1389	84.2867	1218	84.2867	859
84.3902	161	84.3902	1310	84.3902	1202	84.3902	861
84.4936	164	84.4936	1322	84.4936	1127	84.4936	862
84.597	142	84.597	1385	84.597	1207	84.597	825
84.7004	164	84.7004	1382	84.7004	1201	84.7004	857
84.8038	126	84.8038	1294	84.8038	1121	84.8038	805
84.9073	143	84.9073	1308	84.9073	1135	84.9073	825
85.0107	108	85.0107	1349	85.0107	1102	85.0107	756
85.1141	154	85.1141	1361	85.1141	1101	85.1141	792
85.2175	137	85.2175	1236	85.2175	1107	85.2175	747
85.3209	140	85.3209	1319	85.3209	1153	85.3209	810
85.4244	163	85.4244	1331	85.4244	1142	85.4244	756
85.5278	136	85.5278	1302	85.5278	1067	85.5278	802
85.6312	148	85.6312	1275	85.6312	1102	85.6312	780
85.7346	130	85.7346	1232	85.7346	1135	85.7346	699
85.838	149	85.838	1276	85.838	1088	85.838	782
85.9414	161	85.9414	1173	85.9414	1062	85.9414	765
86.0449	152	86.0449	1285	86.0449	991	86.0449	767
86.1483	137	86.1483	1202	86.1483	1097	86.1483	791
86.2517	115	86.2517	1189	86.2517	1052	86.2517	713
86.3551	125	86.3551	1259	86.3551	1043	86.3551	740
86.4585	127	86.4585	1186	86.4585	1080	86.4585	739
86.562	137	86.562	1234	86.562	1026	86.562	776
86.6654	159	86.6654	1287	86.6654	1052	86.6654	807
86.7688	128	86.7688	1247	86.7688	1052	86.7688	734
86.8722	139	86.8722	1173	86.8722	1057	86.8722	724
86.9756	141	86.9756	1185	86.9756	1122	86.9756	723
87.079	131	87.079	1210	87.079	1026	87.079	723
87.1825	115	87.1825	1177	87.1825	1078	87.1825	687
87.2859	137	87.2859	1204	87.2859	970	87.2859	750
87.3893	143	87.3893	1144	87.3893	1001	87.3893	659
87.4927	149	87.4927	1177	87.4927	1060	87.4927	693
87.5961	132	87.5961	1122	87.5961	1008	87.5961	683
87.6996	131	87.6996	1179	87.6996	1004	87.6996	698
87.803	140	87.803	1094	87.803	959	87.803	718
87.9064	114	87.9064	1157	87.9064	943	87.9064	687
88.0098	123	88.0098	1148	88.0098	932	88.0098	687
88.1132	146	88.1132	1105	88.1132	1041	88.1132	665
88.2167	122	88.2167	1121	88.2167	956	88.2167	670
88.3201	147	88.3201	1142	88.3201	988	88.3201	659
88.4235	155	88.4235	1182	88.4235	1029	88.4235	682
88.5269	109	88.5269	1126	88.5269	958	88.5269	635
88.6303	132	88.6303	1100	88.6303	920	88.6303	689
88.7338	123	88.7338	1158	88.7338	964	88.7338	686
88.8372	128	88.8372	1023	88.8372	979	88.8372	625
88.9406	128	88.9406	1120	88.9406	900	88.9406	637
89.044	146	89.044	1044	89.044	985	89.044	632
89.1474	114	89.1474	1036	89.1474	923	89.1474	634
89.2509	129	89.2509	1042	89.2509	986	89.2509	630
89.3543	121	89.3543	1135	89.3543	944	89.3543	617
89.4577	129	89.4577	1056	89.4577	913	89.4577	614
89.5611	111	89.5611	1025	89.5611	853	89.5611	668
89.6645	114	89.6645	1023	89.6645	922	89.6645	619
89.768	120	89.768	1100	89.768	852	89.768	644
89.8714	119	89.8714	980	89.8714	926	89.8714	606
89.9748	124	89.9748	1053	89.9748	947	89.9748	579
90.0782	120	90.0782	980	90.0782	910	90.0782	608
90.1816	125	90.1816	1011	90.1816	860	90.1816	541
90.285	123	90.285	1005	90.285	851	90.285	618
90.3885	111	90.3885	1037	90.3885	887	90.3885	647
90.4919	118	90.4919	1007	90.4919	876	90.4919	623
90.5953	116	90.5953	937	90.5953	885	90.5953	564
90.6987	133	90.6987	973	90.6987	897	90.6987	618
90.8021	123	90.8021	983	90.8021	852	90.8021	574
90.9056	117	90.9056	1000	90.9056	920	90.9056	569
91.009	112	91.009	1021	91.009	869	91.009	581
91.1124	120	91.1124	999	91.1124	810	91.1124	581
91.2158	110	91.2158	984	91.2158	846	91.2158	589
91.3192	116	91.3192	986	91.3192	888	91.3192	573
91.4227	113	91.4227	980	91.4227	833	91.4227	602
91.5261	103	91.5261	959	91.5261	811	91.5261	570
91.6295	122	91.6295	1000	91.6295	770	91.6295	586
91.7329	98	91.7329	915	91.7329	840	91.7329	551
91.8363	112	91.8363	934	91.8363	853	91.8363	565
91.9398	109	91.9398	990	91.9398	801	91.9398	573
92.0432	89	92.0432	908	92.0432	776	92.0432	574
92.1466	111	92.1466	942	92.1466	795	92.1466	576
92.25	118	92.25	896	92.25	782	92.25	587
92.3534	98	92.3534	975	92.3534	813	92.3534	551
92.4569	115	92.4569	931	92.4569	802	92.4569	575
92.5603	101	92.5603	869	92.5603	819	92.5603	506
92.6637	101	92.6637	916	92.6637	830	92.6637	510
92.7671	127	92.7671	935	92.7671	801	92.7671	561
92.8705	111	92.8705	870	92.8705	795	92.8705	557
92.974	114	92.974	865	92.974	814	92.974	519
93.0774	108	93.0774	935	93.0774	818	93.0774	506
93.1808	92	93.1808	895	93.1808	810	93.1808	524
93.2842	110	93.2842	868	93.2842	784	93.2842	518
93.3876	109	93.3876	869	93.3876	769	93.3876	508
93.4911	112	93.4911	841	93.4911	755	93.4911	497
93.5945	90	93.5945	914	93.5945	770	93.5945	533
93.6979	127	93.6979	881	93.6979	740	93.6979	500
93.8013	114	93.8013	833	93.8013	762	93.8013	518
93.9047	91	93.9047	906	93.9047	708	93.9047	500
94.0082	109	94.0082	951	94.0082	744	94.0082	512
94.1116	98	94.1116	811	94.1116	730	94.1116	565
94.215	104	94.215	819	94.215	725	94.215	530
94.3184	99	94.3184	873	94.3184	723	94.3184	497
94.4218	102	94.4218	827	94.4218	685	94.4218	493
94.5252	83	94.5252	878	94.5252	799	94.5252	522
94.6287	106	94.6287	808	94.6287	744	94.6287	503
94.7321	108	94.7321	814	94.7321	744	94.7321	502
94.8355	104	94.8355	824	94.8355	690	94.8355	475
94.9389	77	94.9389	827	94.9389	678	94.9389	442
95.0423	102	95.0423	779	95.0423	725	95.0423	488
95.1458	89	95.1458	803	95.1458	728	95.1458	447
95.2492	86	95.2492	823	95.2492	707	95.2492	429
95.3526	92	95.3526	799	95.3526	684	95.3526	473
95.456	100	95.456	834	95.456	652	95.456	470
95.5594	93	95.5594	783	95.5594	705	95.5594	498
95.6629	100	95.6629	834	95.6629	742	95.6629	485
95.7663	94	95.7663	819	95.7663	745	95.7663	466
95.8697	110	95.8697	739	95.8697	703	95.8697	469
95.9731	88	95.9731	823	95.9731	635	95.9731	435
96.0765	92	96.0765	752	96.0765	666	96.0765	424
96.18	101	96.18	771	96.18	725	96.18	433
96.2834	97	96.2834	789	96.2834	672	96.2834	459
96.3868	90	96.3868	798	96.3868	677	96.3868	491
96.4902	98	96.4902	808	96.4902	674	96.4902	477
96.5936	104	96.5936	738	96.5936	679	96.5936	422
96.6971	89	96.6971	802	96.6971	648	96.6971	424
96.8005	93	96.8005	780	96.8005	677	96.8005	458
96.9039	81	96.9039	700	96.9039	643	96.9039	450
97.0073	99	97.0073	759	97.0073	675	97.0073	457
97.1107	95	97.1107	769	97.1107	657	97.1107	447
97.2142	93	97.2142	780	97.2142	602	97.2142	432
97.3176	108	97.3176	778	97.3176	665	97.3176	401
97.421	102	97.421	745	97.421	629	97.421	426
97.5244	89	97.5244	749	97.5244	616	97.5244	460
97.6278	101	97.6278	719	97.6278	612	97.6278	415
97.7312	92	97.7312	747	97.7312	642	97.7312	451
97.8347	92	97.8347	774	97.8347	648	97.8347	369
97.9381	90	97.9381	725	97.9381	620	97.9381	423
98.0415	95	98.0415	756	98.0415	630	98.0415	403
98.1449	101	98.1449	735	98.1449	630	98.1449	417
98.2483	81	98.2483	718	98.2483	587	98.2483	397
98.3518	90	98.3518	703	98.3518	620	98.3518	391
98.4552	98	98.4552	746	98.4552	597	98.4552	419
98.5586	80	98.5586	704	98.5586	609	98.5586	431
98.662	87	98.662	717	98.662	594	98.662	416
98.7654	90	98.7654	730	98.7654	599	98.7654	370
98.8688	88	98.8688	712	98.8688	584	98.8688	407
98.9723	74	98.9723	717	98.9723	598	98.9723	430
99.0757	96	99.0757	663	99.0757	596	99.0757	398
99.1791	75	99.1791	697	99.1791	577	99.1791	391
99.2825	69	99.2825	699	99.2825	610	99.2825	382
99.3859	63	99.3859	721	99.3859	572	99.3859	412
99.4894	77	99.4894	614	99.4894	589	99.4894	377
99.5928	79	99.5928	698	99.5928	597	99.5928	383
99.6962	85	99.6962	693	99.6962	578	99.6962	377
99.7996	70	99.7996	641	99.7996	586	99.7996	389
99.903	100	99.903	676	99.903	603	99.903	348
100.006	101	100.006	675	100.006	634	100.006	364
100.11	77	100.11	671	100.11	567	100.11	391
100.213	80	100.213	623	100.213	555	100.213	381
100.317	73	100.317	653	100.317	589	100.317	395
100.42	69	100.42	632	100.42	545	100.42	342
100.524	78	100.524	667	100.524	573	100.524	356
100.627	91	100.627	688	100.627	532	100.627	377
100.73	82	100.73	655	100.73	552	100.73	384
100.834	68	100.834	597	100.834	562	100.834	363
100.937	83	100.937	645	100.937	532	100.937	402
101.041	60	101.041	592	101.041	562	101.041	359
101.144	78	101.144	699	101.144	559	101.144	375
101.248	79	101.248	577	101.248	548	101.248	373
101.351	71	101.351	673	101.351	515	101.351	366
101.454	80	101.454	644	101.454	524	101.454	342
101.558	76	101.558	613	101.558	531	101.558	347
101.661	72	101.661	671	101.661	537	101.661	352
101.765	76	101.765	674	101.765	543	101.765	380
101.868	64	101.868	613	101.868	556	101.868	353
101.971	85	101.971	594	101.971	497	101.971	344
102.075	82	102.075	621	102.075	538	102.075	341
102.178	96	102.178	563	102.178	545	102.178	353
102.282	88	102.282	630	102.282	530	102.282	352
102.385	71	102.385	582	102.385	507	102.385	365
102.489	83	102.489	632	102.489	503	102.489	325
102.592	64	102.592	633	102.592	503	102.592	361
102.695	69	102.695	550	102.695	492	102.695	348
102.799	73	102.799	595	102.799	506	102.799	331
102.902	73	102.902	625	102.902	502	102.902	357
103.006	83	103.006	617	103.006	501	103.006	344
103.109	75	103.109	590	103.109	519	103.109	314
103.212	74	103.212	547	103.212	521	103.212	354
103.316	79	103.316	562	103.316	441	103.316	298
103.419	85	103.419	593	103.419	524	103.419	316
103.523	88	103.523	551	103.523	521	103.523	321
103.626	76	103.626	557	103.626	520	103.626	321
103.73	70	103.73	559	103.73	491	103.73	299
103.833	65	103.833	575	103.833	489	103.833	335
103.936	64	103.936	621	103.936	513	103.936	306
104.04	77	104.04	581	104.04	485	104.04	333
104.143	58	104.143	589	104.143	496	104.143	322
104.247	71	104.247	579	104.247	497	104.247	308
104.35	84	104.35	533	104.35	475	104.35	306
104.454	61	104.454	542	104.454	503	104.454	289
104.557	66	104.557	553	104.557	491	104.557	288
104.66	73	104.66	556	104.66	456	104.66	316
104.764	77	104.764	529	104.764	491	104.764	303
104.867	69	104.867	581	104.867	488	104.867	316
104.971	82	104.971	524	104.971	492	104.971	323
105.074	61	105.074	532	105.074	488	105.074	294
105.177	60	105.177	605	105.177	447	105.177	321
105.281	69	105.281	543	105.281	462	105.281	291
105.384	64	105.384	548	105.384	457	105.384	266
105.488	75	105.488	554	105.488	463	105.488	305
105.591	69	105.591	503	105.591	464	105.591	257
105.695	64	105.695	520	105.695	461	105.695	324
105.798	68	105.798	519	105.798	449	105.798	298
105.901	59	105.901	566	105.901	439	105.901	260
106.005	72	106.005	547	106.005	463	106.005	296
106.108	85	106.108	506	106.108	463	106.108	285
106.212	53	106.212	562	106.212	430	106.212	302
106.315	64	106.315	469	106.315	413	106.315	275
106.418	62	106.418	521	106.418	424	106.418	276
106.522	66	106.522	499	106.522	453	106.522	248
106.625	68	106.625	522	106.625	427	106.625	253
106.729	62	106.729	497	106.729	438	106.729	275
106.832	61	106.832	526	106.832	427	106.832	295
106.936	69	106.936	542	106.936	454	106.936	281
107.039	62	107.039	522	107.039	417	107.039	272
107.142	62	107.142	502	107.142	422	107.142	261
107.246	59	107.246	542	107.246	441	107.246	274
107.349	58	107.349	513	107.349	418	107.349	314
107.453	71	107.453	513	107.453	426	107.453	293
107.556	78	107.556	514	107.556	440	107.556	264
107.659	65	107.659	508	107.659	402	107.659	254
107.763	50	107.763	474	107.763	427	107.763	316
107.866	63	107.866	476	107.866	419	107.866	257
107.97	51	107.97	475	107.97	404	107.97	257
108.073	59	108.073	446	108.073	371	108.073	262
108.177	72	108.177	502	108.177	417	108.177	262
108.28	70	108.28	514	108.28	388	108.28	300
108.383	47	108.383	473	108.383	402	108.383	272
108.487	55	108.487	480	108.487	394	108.487	269
108.59	70	108.59	470	108.59	387	108.59	274
108.694	54	108.694	503	108.694	431	108.694	245
108.797	62	108.797	447	108.797	371	108.797	263
108.901	82	108.901	491	108.901	411	108.901	274
109.004	64	109.004	484	109.004	397	109.004	265
109.107	51	109.107	474	109.107	416	109.107	261
109.211	64	109.211	449	109.211	417	109.211	239
109.314	73	109.314	451	109.314	413	109.314	268
109.418	68	109.418	489	109.418	411	109.418	245
109.521	63	109.521	446	109.521	411	109.521	252
109.624	78	109.624	420	109.624	393	109.624	266
109.728	61	109.728	446	109.728	363	109.728	235
109.831	56	109.831	468	109.831	414	109.831	237
109.935	64	109.935	452	109.935	360	109.935	265
110.038	53	110.038	464	110.038	365	110.038	230
110.142	59	110.142	487	110.142	408	110.142	276
110.245	63	110.245	441	110.245	358	110.245	209
110.348	68	110.348	496	110.348	369	110.348	224
110.452	66	110.452	449	110.452	374	110.452	239
110.555	52	110.555	457	110.555	390	110.555	241
110.659	54	110.659	452	110.659	380	110.659	244
110.762	58	110.762	445	110.762	376	110.762	237
110.865	51	110.865	469	110.865	368	110.865	224
110.969	50	110.969	441	110.969	403	110.969	211
111.072	60	111.072	409	111.072	354	111.072	238
111.176	53	111.176	456	111.176	397	111.176	256
111.279	57	111.279	408	111.279	366	111.279	213
111.383	52	111.383	445	111.383	354	111.383	198
111.486	57	111.486	453	111.486	355	111.486	237
111.589	57	111.589	439	111.589	354	111.589	250
111.693	59	111.693	415	111.693	351	111.693	231
111.796	57	111.796	426	111.796	370	111.796	210
111.9	68	111.9	408	111.9	384	111.9	231
112.003	60	112.003	446	112.003	361	112.003	252
112.107	60	112.107	392	112.107	349	112.107	206
112.21	50	112.21	437	112.21	357	112.21	235
112.313	61	112.313	445	112.313	369	112.313	246
112.417	47	112.417	411	112.417	354	112.417	193
112.52	39	112.52	418	112.52	317	112.52	236
112.624	63	112.624	447	112.624	344	112.624	228
112.727	77	112.727	380	112.727	347	112.727	219
112.83	62	112.83	408	112.83	352	112.83	204
112.934	57	112.934	416	112.934	316	112.934	215
113.037	46	113.037	379	113.037	342	113.037	212
113.141	39	113.141	449	113.141	365	113.141	194
113.244	57	113.244	440	113.244	365	113.244	243
113.348	51	113.348	362	113.348	325	113.348	200
113.451	45	113.451	359	113.451	344	113.451	225
113.554	54	113.554	416	113.554	341	113.554	219
113.658	66	113.658	411	113.658	361	113.658	191
113.761	55	113.761	373	113.761	325	113.761	184
113.865	68	113.865	453	113.865	312	113.865	225
113.968	50	113.968	395	113.968	330	113.968	198
114.071	45	114.071	374	114.071	332	114.071	174
114.175	55	114.175	432	114.175	325	114.175	174
114.278	57	114.278	395	114.278	290	114.278	189
114.382	56	114.382	384	114.382	322	114.382	221
114.485	47	114.485	391	114.485	308	114.485	197
114.589	59	114.589	379	114.589	330	114.589	193
114.692	57	114.692	373	114.692	296	114.692	194
114.795	50	114.795	367	114.795	326	114.795	176
114.899	38	114.899	382	114.899	303	114.899	222
115.002	43	115.002	403	115.002	325	115.002	197
115.106	47	115.106	396	115.106	323	115.106	210
115.209	53	115.209	363	115.209	333	115.209	173
115.313	43	115.313	388	115.313	301	115.313	175
115.416	50	115.416	372	115.416	295	115.416	192
115.519	47	115.519	398	115.519	312	115.519	192
115.623	37	115.623	387	115.623	282	115.623	177
115.726	53	115.726	376	115.726	321	115.726	211
115.83	40	115.83	370	115.83	292	115.83	206
115.933	49	115.933	378	115.933	312	115.933	172
116.036	57	116.036	394	116.036	285	116.036	201
116.14	47	116.14	360	116.14	317	116.14	207
116.243	45	116.243	328	116.243	332	116.243	192
116.347	48	116.347	370	116.347	322	116.347	167
116.45	52	116.45	344	116.45	294	116.45	180
116.554	46	116.554	337	116.554	306	116.554	189
116.657	37	116.657	389	116.657	293	116.657	197
116.76	49	116.76	332	116.76	294	116.76	162
116.864	46	116.864	373	116.864	308	116.864	180
116.967	55	116.967	363	116.967	302	116.967	177
117.071	49	117.071	329	117.071	291	117.071	161
117.174	49	117.174	344	117.174	255	117.174	190
117.277	49	117.277	374	117.277	295	117.277	203
117.381	51	117.381	377	117.381	259	117.381	189
117.484	46	117.484	355	117.484	317	117.484	175
117.588	48	117.588	361	117.588	307	117.588	213
117.691	39	117.691	358	117.691	290	117.691	175
117.795	43	117.795	373	117.795	263	117.795	186
117.898	51	117.898	350	117.898	303	117.898	196
118.001	40	118.001	371	118.001	269	118.001	169
118.105	41	118.105	354	118.105	288	118.105	163
118.208	57	118.208	343	118.208	278	118.208	176
118.312	61	118.312	337	118.312	268	118.312	157
118.415	59	118.415	346	118.415	273	118.415	188
118.519	48	118.519	351	118.519	309	118.519	162
118.622	49	118.622	362	118.622	269	118.622	171
118.725	44	118.725	324	118.725	294	118.725	185
118.829	46	118.829	343	118.829	285	118.829	180
118.932	37	118.932	310	118.932	270	118.932	175
119.036	48	119.036	335	119.036	272	119.036	177
119.139	45	119.139	342	119.139	260	119.139	168
119.242	25	119.242	321	119.242	294	119.242	161
119.346	46	119.346	347	119.346	299	119.346	198
119.449	37	119.449	309	119.449	277	119.449	151
119.553	43	119.553	333	119.553	280	119.553	154
119.656	55	119.656	328	119.656	235	119.656	163
119.76	47	119.76	366	119.76	274	119.76	159
119.863	41	119.863	328	119.863	253	119.863	176
119.966	49	119.966	335	119.966	256	119.966	154
120.07	33	120.07	307	120.07	257	120.07	132
120.173	55	120.173	279	120.173	264	120.173	146
120.277	46	120.277	337	120.277	262	120.277	181
120.38	59	120.38	324	120.38	266	120.38	172
120.483	42	120.483	319	120.483	283	120.483	162
120.587	36	120.587	292	120.587	278	120.587	141
120.69	39	120.69	324	120.69	245	120.69	184
120.794	45	120.794	294	120.794	293	120.794	146
120.897	33	120.897	314	120.897	256	120.897	143
121.001	49	121.001	334	121.001	262	121.001	173
121.104	44	121.104	316	121.104	271	121.104	172
121.207	48	121.207	317	121.207	278	121.207	149
121.311	46	121.311	301	121.311	282	121.311	150
121.414	38	121.414	327	121.414	252	121.414	160
121.518	50	121.518	313	121.518	258	121.518	162
121.621	49	121.621	293	121.621	261	121.621	140
121.725	44	121.725	340	121.725	258	121.725	162
121.828	39	121.828	321	121.828	250	121.828	178
121.931	45	121.931	311	121.931	243	121.931	149
122.035	39	122.035	310	122.035	270	122.035	148
122.138	35	122.138	312	122.138	246	122.138	125
122.242	39	122.242	269	122.242	240	122.242	147
122.345	45	122.345	292	122.345	246	122.345	156
122.448	56	122.448	326	122.448	251	122.448	154
122.552	39	122.552	292	122.552	236	122.552	155
122.655	44	122.655	302	122.655	258	122.655	130
122.759	43	122.759	319	122.759	251	122.759	141
122.862	41	122.862	283	122.862	248	122.862	157
122.966	38	122.966	299	122.966	216	122.966	168
123.069	46	123.069	282	123.069	218	123.069	164
123.172	47	123.172	290	123.172	245	123.172	145
123.276	38	123.276	270	123.276	232	123.276	142
123.379	25	123.379	298	123.379	222	123.379	135
123.483	33	123.483	307	123.483	259	123.483	141
123.586	37	123.586	270	123.586	288	123.586	137
123.689	45	123.689	302	123.689	224	123.689	151
123.793	49	123.793	261	123.793	250	123.793	131
123.896	32	123.896	269	123.896	247	123.896	148
124	36	124	261	124	219	124	141
124.103	38	124.103	295	124.103	237	124.103	134
124.207	41	124.207	291	124.207	221	124.207	144
124.31	33	124.31	247	124.31	237	124.31	159
124.413	32	124.413	257	124.413	224	124.413	140
124.517	34	124.517	283	124.517	231	124.517	116
124.62	37	124.62	265	124.62	248	124.62	136
124.724	31	124.724	287	124.724	205	124.724	120
124.827	42	124.827	236	124.827	251	124.827	151
124.931	36	124.931	270	124.931	231	124.931	140
125.034	40	125.034	273	125.034	210	125.034	151
125.137	43	125.137	269	125.137	218	125.137	123
125.241	43	125.241	283	125.241	208	125.241	143
125.344	32	125.344	276	125.344	213	125.344	151
125.448	29	125.448	297	125.448	231	125.448	138
125.551	39	125.551	295	125.551	235	125.551	128
125.654	31	125.654	267	125.654	185	125.654	136
125.758	50	125.758	296	125.758	226	125.758	126
125.861	35	125.861	302	125.861	228	125.861	123
125.965	26	125.965	266	125.965	247	125.965	151
126.068	42	126.068	286	126.068	226	126.068	134
126.172	35	126.172	236	126.172	216	126.172	141
126.275	40	126.275	259	126.275	244	126.275	119
126.378	31	126.378	246	126.378	224	126.378	104
126.482	29	126.482	258	126.482	198	126.482	120
126.585	39	126.585	260	126.585	230	126.585	138
126.689	27	126.689	269	126.689	210	126.689	115
126.792	43	126.792	283	126.792	210	126.792	138
126.895	36	126.895	264	126.895	198	126.895	137
126.999	45	126.999	250	126.999	212	126.999	129
127.102	34	127.102	275	127.102	214	127.102	127
127.206	29	127.206	275	127.206	209	127.206	137
127.309	35	127.309	263	127.309	208	127.309	131
127.413	35	127.413	243	127.413	235	127.413	118
127.516	36	127.516	256	127.516	207	127.516	107
127.619	34	127.619	268	127.619	227	127.619	117
127.723	40	127.723	251	127.723	212	127.723	132
127.826	35	127.826	243	127.826	221	127.826	152
127.93	34	127.93	254	127.93	190	127.93	120
128.033	27	128.033	273	128.033	225	128.033	128
128.137	43	128.137	249	128.137	197	128.137	114
128.24	34	128.24	244	128.24	218	128.24	152
128.343	33	128.343	223	128.343	197	128.343	126
128.447	40	128.447	237	128.447	199	128.447	120
128.55	31	128.55	225	128.55	206	128.55	144
128.654	32	128.654	275	128.654	233	128.654	119
128.757	30	128.757	253	128.757	196	128.757	118
128.86	41	128.86	265	128.86	207	128.86	112
128.964	35	128.964	236	128.964	219	128.964	104
129.067	37	129.067	242	129.067	185	129.067	113
129.171	26	129.171	221	129.171	226	129.171	113
129.274	29	129.274	246	129.274	215	129.274	129
129.378	33	129.378	242	129.378	212	129.378	92
129.481	35	129.481	255	129.481	210	129.481	119
129.584	33	129.584	219	129.584	178	129.584	110
129.688	43	129.688	263	129.688	207	129.688	109
129.791	31	129.791	228	129.791	206	129.791	116
129.895	43	129.895	232	129.895	215	129.895	121
129.998	28	129.998	237	129.998	188	129.998	105
130.101	27	130.101	259	130.101	211	130.101	96
130.205	34	130.205	264	130.205	188	130.205	126
130.308	25	130.308	239	130.308	205	130.308	108
130.412	35	130.412	263	130.412	183	130.412	99
130.515	34	130.515	252	130.515	200	130.515	108
130.619	25	130.619	233	130.619	191	130.619	107
130.722	34	130.722	235	130.722	183	130.722	110
130.825	29	130.825	228	130.825	212	130.825	126
130.929	26	130.929	224	130.929	197	130.929	122
131.032	25	131.032	180	131.032	182	131.032	114
131.136	36	131.136	232	131.136	188	131.136	112
131.239	23	131.239	263	131.239	183	131.239	115
131.343	31	131.343	242	131.343	153	131.343	99
131.446	29	131.446	223	131.446	198	131.446	142
131.549	34	131.549	221	131.549	212	131.549	103
131.653	34	131.653	230	131.653	201	131.653	117
131.756	31	131.756	226	131.756	202	131.756	105
131.86	32	131.86	221	131.86	176	131.86	99
131.963	29	131.963	241	131.963	203	131.963	79
132.066	24	132.066	222	132.066	193	132.066	94
132.17	31	132.17	239	132.17	169	132.17	93
132.273	23	132.273	214	132.273	188	132.273	90
132.377	20	132.377	252	132.377	160	132.377	120
132.48	28	132.48	202	132.48	168	132.48	96
132.584	28	132.584	215	132.584	175	132.584	118
132.687	23	132.687	214	132.687	183	132.687	107
132.79	31	132.79	240	132.79	163	132.79	96
132.894	20	132.894	223	132.894	185	132.894	112
132.997	26	132.997	222	132.997	180	132.997	110
133.101	29	133.101	235	133.101	203	133.101	107
133.204	32	133.204	218	133.204	174	133.204	107
133.307	30	133.307	210	133.307	182	133.307	98
133.411	41	133.411	239	133.411	174	133.411	94
133.514	27	133.514	215	133.514	165	133.514	95
133.618	35	133.618	222	133.618	176	133.618	116
133.721	31	133.721	204	133.721	170	133.721	83
133.825	35	133.825	215	133.825	159	133.825	104
133.928	31	133.928	218	133.928	178	133.928	112
134.031	36	134.031	229	134.031	181	134.031	110
134.135	20	134.135	215	134.135	165	134.135	102
134.238	21	134.238	239	134.238	159	134.238	101
134.342	37	134.342	217	134.342	181	134.342	103
134.445	37	134.445	222	134.445	161	134.445	94
134.549	35	134.549	202	134.549	154	134.549	89
134.652	28	134.652	215	134.652	173	134.652	97
134.755	31	134.755	180	134.755	179	134.755	111
134.859	28	134.859	200	134.859	164	134.859	119
134.962	28	134.962	204	134.962	173	134.962	86
135.066	26	135.066	215	135.066	172	135.066	91
135.169	27	135.169	209	135.169	151	135.169	104
135.272	27	135.272	228	135.272	154	135.272	96
135.376	31	135.376	218	135.376	139	135.376	94
135.479	22	135.479	221	135.479	174	135.479	81
135.583	29	135.583	233	135.583	149	135.583	85
135.686	39	135.686	194	135.686	158	135.686	97
135.79	38	135.79	182	135.79	183	135.79	96
135.893	29	135.893	178	135.893	184	135.893	99
135.996	25	135.996	200	135.996	161	135.996	96
136.1	26	136.1	192	136.1	169	136.1	97
136.203	24	136.203	185	136.203	143	136.203	105
136.307	31	136.307	220	136.307	150	136.307	85
136.41	26	136.41	172	136.41	167	136.41	97
136.513	24	136.513	202	136.513	143	136.513	92
136.617	31	136.617	178	136.617	159	136.617	82
136.72	28	136.72	196	136.72	166	136.72	99
136.824	18	136.824	193	136.824	173	136.824	97
136.927	35	136.927	204	136.927	163	136.927	101
137.031	18	137.031	213	137.031	173	137.031	70
137.134	26	137.134	208	137.134	127	137.134	83
137.237	28	137.237	216	137.237	148	137.237	100
137.341	19	137.341	189	137.341	162	137.341	89
137.444	34	137.444	179	137.444	142	137.444	88
137.548	32	137.548	180	137.548	164	137.548	76
137.651	36	137.651	194	137.651	158	137.651	97
137.755	22	137.755	178	137.755	152	137.755	77
137.858	22	137.858	207	137.858	164	137.858	114
137.961	24	137.961	167	137.961	157	137.961	79
138.065	24	138.065	211	138.065	151	138.065	75
138.168	22	138.168	199	138.168	144	138.168	95
138.272	34	138.272	209	138.272	150	138.272	71
138.375	25	138.375	199	138.375	159	138.375	91
138.478	28	138.478	188	138.478	156	138.478	88
138.582	26	138.582	193	138.582	162	138.582	79
138.685	25	138.685	174	138.685	155	138.685	79
138.789	30	138.789	185	138.789	145	138.789	67
138.892	21	138.892	176	138.892	159	138.892	94
138.996	38	138.996	188	138.996	141	138.996	109
139.099	26	139.099	188	139.099	150	139.099	81
139.202	17	139.202	170	139.202	144	139.202	97
139.306	20	139.306	177	139.306	140	139.306	93
139.409	15	139.409	185	139.409	151	139.409	90
139.513	31	139.513	172	139.513	147	139.513	79
139.616	38	139.616	189	139.616	141	139.616	84
139.719	34	139.719	176	139.719	139	139.719	80
139.823	26	139.823	207	139.823	152	139.823	84
139.926	33	139.926	170	139.926	140	139.926	73
140.03	28	140.03	175	140.03	161	140.03	79
140.133	24	140.133	178	140.133	149	140.133	96
140.237	19	140.237	184	140.237	114	140.237	65
140.34	21	140.34	186	140.34	150	140.34	84
140.443	30	140.443	180	140.443	141	140.443	81
140.547	32	140.547	172	140.547	132	140.547	75
140.65	21	140.65	187	140.65	144	140.65	83
140.754	19	140.754	179	140.754	161	140.754	72
140.857	23	140.857	181	140.857	136	140.857	68
140.961	25	140.961	181	140.961	148	140.961	76
141.064	20	141.064	184	141.064	132	141.064	79
141.167	20	141.167	156	141.167	133	141.167	79
141.271	27	141.271	184	141.271	139	141.271	86
141.374	29	141.374	172	141.374	138	141.374	76
141.478	26	141.478	163	141.478	126	141.478	75
141.581	20	141.581	176	141.581	148	141.581	76
141.684	24	141.684	195	141.684	141	141.684	74
141.788	22	141.788	175	141.788	160	141.788	69
141.891	27	141.891	168	141.891	140	141.891	93
141.995	20	141.995	160	141.995	148	141.995	62
142.098	27	142.098	185	142.098	116	142.098	89
142.202	21	142.202	163	142.202	143	142.202	79
142.305	32	142.305	139	142.305	134	142.305	75
142.408	24	142.408	170	142.408	146	142.408	86
142.512	31	142.512	151	142.512	156	142.512	83
142.615	31	142.615	187	142.615	139	142.615	91
142.719	14	142.719	162	142.719	126	142.719	76
142.822	16	142.822	162	142.822	136	142.822	73
142.925	27	142.925	185	142.925	138	142.925	82
143.029	21	143.029	183	143.029	146	143.029	62
143.132	32	143.132	168	143.132	139	143.132	74
143.236	28	143.236	167	143.236	124	143.236	78
143.339	24	143.339	161	143.339	133	143.339	78
143.443	19	143.443	154	143.443	156	143.443	78
143.546	31	143.546	156	143.546	134	143.546	88
143.649	23	143.649	152	143.649	161	143.649	81
143.753	28	143.753	149	143.753	123	143.753	68
143.856	21	143.856	153	143.856	121	143.856	68
143.96	20	143.96	146	143.96	133	143.96	88
144.063	24	144.063	176	144.063	145	144.063	81
144.167	20	144.167	156	144.167	116	144.167	88
144.27	22	144.27	169	144.27	133	144.27	69
144.373	20	144.373	153	144.373	129	144.373	75
144.477	22	144.477	146	144.477	133	144.477	74
144.58	25	144.58	176	144.58	123	144.58	70
144.684	24	144.684	149	144.684	125	144.684	67
144.787	17	144.787	151	144.787	133	144.787	65
144.89	21	144.89	150	144.89	104	144.89	59
144.994	29	144.994	149	144.994	132	144.994	83
145.097	16	145.097	131	145.097	106	145.097	67
145.201	15	145.201	143	145.201	125	145.201	57
145.304	27	145.304	181	145.304	128	145.304	73
145.408	26	145.408	175	145.408	115	145.408	84
145.511	20	145.511	144	145.511	130	145.511	56
145.614	26	145.614	164	145.614	120	145.614	52
145.718	19	145.718	148	145.718	120	145.718	64
145.821	22	145.821	157	145.821	130	145.821	70
145.925	22	145.925	179	145.925	134	145.925	65
146.028	27	146.028	118	146.028	134	146.028	55
146.131	21	146.131	159	146.131	128	146.131	81
146.235	17	146.235	151	146.235	116	146.235	53
146.338	28	146.338	153	146.338	126	146.338	60
146.442	21	146.442	146	146.442	132	146.442	66
146.545	21	146.545	155	146.545	112	146.545	59
146.649	22	146.649	157	146.649	125	146.649	70
146.752	28	146.752	146	146.752	120	146.752	76
146.855	22	146.855	142	146.855	105	146.855	78
146.959	22	146.959	129	146.959	118	146.959	70
147.062	27	147.062	145	147.062	117	147.062	75
147.166	25	147.166	137	147.166	107	147.166	71
147.269	25	147.269	138	147.269	120	147.269	54
147.373	17	147.373	120	147.373	135	147.373	75
147.476	28	147.476	164	147.476	123	147.476	72
147.579	19	147.579	155	147.579	116	147.579	70
147.683	27	147.683	157	147.683	111	147.683	68
147.786	23	147.786	139	147.786	104	147.786	64
147.89	18	147.89	140	147.89	117	147.89	84
147.993	23	147.993	152	147.993	99	147.993	65
148.096	19	148.096	144	148.096	99	148.096	65
148.2	27	148.2	150	148.2	98	148.2	75
148.303	17	148.303	156	148.303	103	148.303	73
148.407	15	148.407	121	148.407	126	148.407	69
148.51	19	148.51	156	148.51	121	148.51	72
148.614	20	148.614	157	148.614	133	148.614	73
148.717	25	148.717	147	148.717	123	148.717	57
148.82	24	148.82	127	148.82	106	148.82	74
148.924	23	148.924	176	148.924	110	148.924	70
149.027	25	149.027	148	149.027	113	149.027	71
149.131	17	149.131	138	149.131	96	149.131	70
149.234	14	149.234	140	149.234	96	149.234	70
149.337	21	149.337	111	149.337	116	149.337	59
149.441	19	149.441	152	149.441	101	149.441	65
149.544	17	149.544	163	149.544	107	149.544	51
149.648	17	149.648	128	149.648	111	149.648	64
149.751	17	149.751	135	149.751	109	149.751	57
149.855	17	149.855	126	149.855	112	149.855	71
149.958	20	149.958	131	149.958	131	149.958	68
150.061	20	150.061	131	150.061	120	150.061	50
150.165	23	150.165	144	150.165	115	150.165	53
150.268	13	150.268	124	150.268	95	150.268	67
150.372	19	150.372	114	150.372	102	150.372	63
150.475	16	150.475	134	150.475	96	150.475	67
150.579	19	150.579	131	150.579	108	150.579	59
150.682	16	150.682	126	150.682	106	150.682	53
150.785	22	150.785	130	150.785	114	150.785	53
150.889	21	150.889	135	150.889	108	150.889	69
150.992	18	150.992	134	150.992	121	150.992	73
151.096	17	151.096	128	151.096	88	151.096	56
151.199	15	151.199	151	151.199	110	151.199	79
151.302	16	151.302	130	151.302	114	151.302	59
151.406	14	151.406	130	151.406	119	151.406	70
151.509	20	151.509	137	151.509	113	151.509	46
151.613	24	151.613	117	151.613	110	151.613	72
151.716	14	151.716	117	151.716	123	151.716	55
151.82	18	151.82	113	151.82	116	151.82	57
151.923	26	151.923	126	151.923	82	151.923	53
152.026	19	152.026	119	152.026	106	152.026	62
152.13	23	152.13	133	152.13	121	152.13	56
152.233	17	152.233	134	152.233	98	152.233	62
152.337	20	152.337	141	152.337	109	152.337	67
152.44	22	152.44	148	152.44	104	152.44	61
152.543	18	152.543	125	152.543	110	152.543	62
152.647	15	152.647	144	152.647	94	152.647	57
152.75	18	152.75	124	152.75	104	152.75	67
152.854	24	152.854	130	152.854	118	152.854	51
152.957	25	152.957	117	152.957	114	152.957	45
153.061	28	153.061	143	153.061	86	153.061	68
153.164	18	153.164	119	153.164	91	153.164	42
153.267	20	153.267	118	153.267	89	153.267	49
153.371	18	153.371	124	153.371	108	153.371	43
153.474	12	153.474	126	153.474	118	153.474	58
153.578	16	153.578	112	153.578	79	153.578	50
153.681	19	153.681	134	153.681	93	153.681	45
153.785	13	153.785	129	153.785	108	153.785	51
153.888	20	153.888	123	153.888	100	153.888	58
153.991	18	153.991	130	153.991	95	153.991	57
154.095	18	154.095	124	154.095	110	154.095	55
154.198	19	154.198	118	154.198	94	154.198	58
154.302	11	154.302	133	154.302	110	154.302	51
154.405	15	154.405	130	154.405	95	154.405	51
154.508	22	154.508	129	154.508	100	154.508	58
154.612	22	154.612	112	154.612	103	154.612	50
154.715	15	154.715	117	154.715	116	154.715	55
154.819	12	154.819	109	154.819	89	154.819	45
154.922	21	154.922	124	154.922	96	154.922	47
155.026	11	155.026	112	155.026	100	155.026	43
155.129	16	155.129	119	155.129	106	155.129	40
155.232	19	155.232	136	155.232	98	155.232	54
155.336	23	155.336	124	155.336	94	155.336	63
155.439	14	155.439	122	155.439	103	155.439	65
155.543	12	155.543	122	155.543	105	155.543	48
155.646	12	155.646	119	155.646	77	155.646	62
155.749	15	155.749	147	155.749	100	155.749	51
155.853	23	155.853	123	155.853	102	155.853	56
155.956	16	155.956	125	155.956	92	155.956	57
156.06	19	156.06	120	156.06	116	156.06	60
156.163	16	156.163	123	156.163	97	156.163	47
156.267	10	156.267	102	156.267	99	156.267	70
156.37	15	156.37	128	156.37	99	156.37	58
156.473	12	156.473	113	156.473	107	156.473	48
156.577	15	156.577	102	156.577	99	156.577	55
156.68	19	156.68	101	156.68	97	156.68	50
156.784	11	156.784	108	156.784	107	156.784	58
156.887	18	156.887	134	156.887	96	156.887	67
156.99	19	156.99	107	156.99	97	156.99	61
157.094	18	157.094	106	157.094	86	157.094	38
157.197	16	157.197	100	157.197	100	157.197	47
157.301	16	157.301	116	157.301	92	157.301	56
157.404	19	157.404	129	157.404	77	157.404	54
157.508	23	157.508	108	157.508	88	157.508	57
157.611	11	157.611	114	157.611	99	157.611	44
157.714	10	157.714	109	157.714	79	157.714	41
157.818	16	157.818	129	157.818	97	157.818	50
157.921	31	157.921	96	157.921	72	157.921	51
158.025	20	158.025	122	158.025	106	158.025	48
158.128	19	158.128	96	158.128	97	158.128	64
158.232	19	158.232	129	158.232	94	158.232	56
158.335	17	158.335	102	158.335	103	158.335	50
158.438	24	158.438	113	158.438	96	158.438	53
158.542	14	158.542	106	158.542	92	158.542	57
158.645	14	158.645	100	158.645	84	158.645	42
158.749	29	158.749	110	158.749	74	158.749	37
158.852	21	158.852	97	158.852	85	158.852	46
158.955	19	158.955	96	158.955	91	158.955	41
159.059	21	159.059	111	159.059	93	159.059	43
159.162	18	159.162	113	159.162	85	159.162	55
159.266	10	159.266	114	159.266	87	159.266	49
159.369	16	159.369	110	159.369	93	159.369	57
159.473	16	159.473	126	159.473	82	159.473	47
159.576	18	159.576	113	159.576	91	159.576	49
159.679	18	159.679	117	159.679	104	159.679	48
159.783	20	159.783	99	159.783	87	159.783	47
159.886	18	159.886	105	159.886	95	159.886	45
159.99	21	159.99	114	159.99	88	159.99	58
160.093	14	160.093	116	160.093	96	160.093	60
160.196	7	160.196	107	160.196	101	160.196	62
160.3	15	160.3	123	160.3	97	160.3	45
160.403	15	160.403	108	160.403	104	160.403	49
160.507	15	160.507	101	160.507	80	160.507	45
160.61	18	160.61	114	160.61	89	160.61	48
160.714	17	160.714	101	160.714	74	160.714	56
160.817	15	160.817	104	160.817	75	160.817	43
160.92	26	160.92	103	160.92	85	160.92	27
161.024	18	161.024	104	161.024	93	161.024	38
161.127	17	161.127	96	161.127	89	161.127	52
161.231	13	161.231	120	161.231	89	161.231	50
161.334	17	161.334	102	161.334	86	161.334	44
161.438	10	161.438	104	161.438	74	161.438	45
161.541	20	161.541	85	161.541	80	161.541	64
161.644	14	161.644	109	161.644	68	161.644	43
161.748	17	161.748	92	161.748	81	161.748	41
161.851	16	161.851	112	161.851	81	161.851	44
161.955	10	161.955	105	161.955	68	161.955	61
162.058	20	162.058	135	162.058	100	162.058	41
162.161	10	162.161	101	162.161	85	162.161	47
162.265	15	162.265	107	162.265	75	162.265	57
162.368	23	162.368	96	162.368	89	162.368	58
162.472	17	162.472	98	162.472	91	162.472	47
162.575	14	162.575	100	162.575	96	162.575	29
162.679	22	162.679	102	162.679	70	162.679	58
162.782	18	162.782	118	162.782	82	162.782	41
162.885	18	162.885	108	162.885	96	162.885	38
162.989	20	162.989	93	162.989	84	162.989	33
163.092	17	163.092	92	163.092	102	163.092	33
163.196	12	163.196	105	163.196	83	163.196	38
163.299	12	163.299	97	163.299	99	163.299	60
163.403	16	163.403	129	163.403	73	163.403	35
163.506	13	163.506	114	163.506	85	163.506	38
163.609	18	163.609	97	163.609	91	163.609	52
163.713	15	163.713	108	163.713	87	163.713	37
163.816	19	163.816	104	163.816	90	163.816	43
163.92	19	163.92	95	163.92	81	163.92	45
164.023	13	164.023	112	164.023	77	164.023	50
164.126	21	164.126	105	164.126	95	164.126	38
164.23	19	164.23	101	164.23	84	164.23	60
164.333	10	164.333	82	164.333	100	164.333	47
164.437	21	164.437	90	164.437	79	164.437	45
164.54	11	164.54	106	164.54	80	164.54	39
164.644	20	164.644	102	164.644	89	164.644	46
164.747	18	164.747	106	164.747	101	164.747	45
164.85	19	164.85	99	164.85	90	164.85	57
164.954	17	164.954	99	164.954	82	164.954	43
165.057	15	165.057	99	165.057	80	165.057	33
165.161	17	165.161	86	165.161	72	165.161	49
165.264	12	165.264	104	165.264	75	165.264	43
165.367	11	165.367	117	165.367	72	165.367	44
165.471	11	165.471	107	165.471	74	165.471	50
165.574	15	165.574	96	165.574	68	165.574	61
165.678	17	165.678	97	165.678	78	165.678	54
165.781	18	165.781	99	165.781	80	165.781	47
165.885	13	165.885	92	165.885	69	165.885	36
165.988	15	165.988	102	165.988	79	165.988	41
166.091	16	166.091	102	166.091	78	166.091	52
166.195	12	166.195	95	166.195	78	166.195	33
166.298	11	166.298	91	166.298	79	166.298	51
166.402	17	166.402	96	166.402	92	166.402	55
166.505	15	166.505	87	166.505	76	166.505	52
166.608	11	166.608	102	166.608	62	166.608	46
166.712	15	166.712	100	166.712	72	166.712	37
166.815	9	166.815	89	166.815	66	166.815	40
166.919	16	166.919	78	166.919	70	166.919	38
167.022	18	167.022	74	167.022	80	167.022	42
167.126	18	167.126	99	167.126	73	167.126	36
167.229	20	167.229	80	167.229	70	167.229	40
167.332	14	167.332	79	167.332	76	167.332	47
167.436	19	167.436	98	167.436	66	167.436	41
167.539	15	167.539	74	167.539	77	167.539	34
167.643	11	167.643	87	167.643	80	167.643	42
167.746	16	167.746	82	167.746	69	167.746	32
167.85	24	167.85	86	167.85	69	167.85	36
167.953	9	167.953	98	167.953	66	167.953	34
168.056	13	168.056	93	168.056	72	168.056	39
168.16	16	168.16	77	168.16	71	168.16	51
168.263	14	168.263	96	168.263	86	168.263	39
168.367	13	168.367	79	168.367	75	168.367	59
168.47	19	168.47	96	168.47	76	168.47	41
168.573	14	168.573	97	168.573	78	168.573	46
168.677	11	168.677	94	168.677	77	168.677	40
168.78	13	168.78	81	168.78	70	168.78	28
168.884	11	168.884	67	168.884	58	168.884	40
168.987	13	168.987	83	168.987	63	168.987	27
169.091	11	169.091	94	169.091	64	169.091	30
169.194	14	169.194	87	169.194	75	169.194	33
169.297	14	169.297	92	169.297	81	169.297	45
169.401	18	169.401	91	169.401	71	169.401	26
169.504	13	169.504	101	169.504	62	169.504	38
169.608	8	169.608	85	169.608	70	169.608	36
169.711	15	169.711	64	169.711	67	169.711	35
169.815	20	169.815	88	169.815	63	169.815	49
169.918	25	169.918	74	169.918	63	169.918	34
170.021	11	170.021	90	170.021	70	170.021	34
170.125	8	170.125	85	170.125	76	170.125	31
170.228	12	170.228	103	170.228	66	170.228	37
170.332	9	170.332	92	170.332	64	170.332	30
170.435	25	170.435	82	170.435	85	170.435	31
170.538	18	170.538	115	170.538	60	170.538	36
170.642	9	170.642	90	170.642	67	170.642	36
170.745	11	170.745	87	170.745	76	170.745	41
170.849	13	170.849	94	170.849	64	170.849	34
170.952	18	170.952	101	170.952	71	170.952	34
171.056	16	171.056	92	171.056	73	171.056	38
171.159	14	171.159	101	171.159	66	171.159	45
171.262	20	171.262	73	171.262	67	171.262	41
171.366	22	171.366	96	171.366	64	171.366	40
171.469	12	171.469	76	171.469	57	171.469	41
171.573	8	171.573	82	171.573	80	171.573	34
171.676	13	171.676	88	171.676	54	171.676	31
171.779	16	171.779	80	171.779	67	171.779	41
171.883	11	171.883	98	171.883	77	171.883	41
171.986	16	171.986	103	171.986	58	171.986	31
172.09	14	172.09	81	172.09	55	172.09	54
172.193	7	172.193	71	172.193	68	172.193	37
172.297	10	172.297	94	172.297	86	172.297	27
172.4	10	172.4	86	172.4	66	172.4	41
172.503	15	172.503	92	172.503	71	172.503	32
172.607	22	172.607	86	172.607	70	172.607	41
172.71	15	172.71	82	172.71	68	172.71	42
172.814	13	172.814	86	172.814	47	172.814	26
172.917	15	172.917	82	172.917	66	172.917	37
173.02	6	173.02	73	173.02	65	173.02	33
173.124	13	173.124	85	173.124	68	173.124	42
173.227	11	173.227	72	173.227	58	173.227	35
173.331	16	173.331	83	173.331	72	173.331	41
173.434	12	173.434	82	173.434	61	173.434	38
173.538	14	173.538	76	173.538	55	173.538	27
173.641	10	173.641	79	173.641	54	173.641	33
173.744	15	173.744	80	173.744	70	173.744	44
173.848	12	173.848	83	173.848	75	173.848	42
173.951	15	173.951	88	173.951	66	173.951	29
174.055	17	174.055	85	174.055	68	174.055	33
174.158	11	174.158	99	174.158	61	174.158	35
174.262	12	174.262	95	174.262	64	174.262	27
174.365	17	174.365	89	174.365	60	174.365	32
174.468	22	174.468	84	174.468	75	174.468	31
174.572	12	174.572	89	174.572	50	174.572	30
174.675	12	174.675	87	174.675	60	174.675	40
174.779	14	174.779	87	174.779	61	174.779	44
174.882	15	174.882	70	174.882	62	174.882	42
174.985	15	174.985	73	174.985	70	174.985	36
175.089	8	175.089	88	175.089	62	175.089	34
175.192	12	175.192	91	175.192	53	175.192	31
175.296	15	175.296	83	175.296	64	175.296	24
175.399	14	175.399	72	175.399	52	175.399	31
175.503	11	175.503	81	175.503	70	175.503	40
175.606	12	175.606	96	175.606	67	175.606	37
175.709	6	175.709	76	175.709	57	175.709	38
175.813	11	175.813	91	175.813	65	175.813	38
175.916	13	175.916	73	175.916	71	175.916	34
176.02	13	176.02	75	176.02	65	176.02	31
176.123	13	176.123	80	176.123	70	176.123	43
176.226	12	176.226	82	176.226	73	176.226	27
176.33	4	176.33	77	176.33	76	176.33	32
176.433	12	176.433	86	176.433	48	176.433	28
176.537	12	176.537	87	176.537	58	176.537	35
176.64	16	176.64	74	176.64	66	176.64	33
176.744	13	176.744	73	176.744	65	176.744	37
176.847	13	176.847	75	176.847	68	176.847	25
176.95	10	176.95	81	176.95	59	176.95	39
177.054	15	177.054	76	177.054	57	177.054	28
177.157	15	177.157	74	177.157	51	177.157	25
177.261	7	177.261	74	177.261	67	177.261	30
177.364	17	177.364	76	177.364	63	177.364	26
177.468	10	177.468	62	177.468	47	177.468	40
177.571	9	177.571	72	177.571	56	177.571	29
177.674	19	177.674	83	177.674	61	177.674	41
177.778	11	177.778	79	177.778	68	177.778	39
177.881	11	177.881	74	177.881	59	177.881	29
177.985	9	177.985	83	177.985	60	177.985	37
178.088	15	178.088	74	178.088	59	178.088	28
178.191	14	178.191	86	178.191	59	178.191	38
178.295	9	178.295	87	178.295	67	178.295	34
178.398	25	178.398	76	178.398	70	178.398	28
178.502	8	178.502	79	178.502	57	178.502	40
178.605	12	178.605	77	178.605	55	178.605	25
178.709	17	178.709	74	178.709	60	178.709	32
178.812	12	178.812	79	178.812	59	178.812	30
178.915	24	178.915	74	178.915	53	178.915	30
179.019	7	179.019	74	179.019	58	179.019	29
179.122	9	179.122	69	179.122	45	179.122	27
179.226	11	179.226	73	179.226	65	179.226	25
179.329	11	179.329	68	179.329	63	179.329	23
179.432	12	179.432	76	179.432	49	179.432	29
179.536	12	179.536	72	179.536	64	179.536	29
179.639	12	179.639	67	179.639	50	179.639	25
179.743	8	179.743	61	179.743	49	179.743	25
179.846	16	179.846	76	179.846	52	179.846	32
179.95	8	179.95	65	179.95	63	179.95	45
180.053	15	180.053	63	180.053	56	180.053	29
180.156	7	180.156	85	180.156	62	180.156	18
180.26	12	180.26	87	180.26	68	180.26	37
180.363	11	180.363	88	180.363	52	180.363	29
180.467	12	180.467	74	180.467	56	180.467	35
180.57	8	180.57	72	180.57	53	180.57	36
180.674	8	180.674	77	180.674	62	180.674	36
180.777	14	180.777	83	180.777	59	180.777	33
180.88	16	180.88	86	180.88	66	180.88	23
180.984	12	180.984	80	180.984	60	180.984	39
181.087	12	181.087	52	181.087	68	181.087	33
181.191	10	181.191	70	181.191	63	181.191	45
181.294	5	181.294	67	181.294	67	181.294	27
181.397	17	181.397	61	181.397	64	181.397	29
181.501	7	181.501	74	181.501	54	181.501	33
181.604	7	181.604	76	181.604	63	181.604	27
181.708	12	181.708	68	181.708	62	181.708	37
181.811	13	181.811	57	181.811	67	181.811	31
181.915	11	181.915	78	181.915	58	181.915	24
182.018	8	182.018	74	182.018	57	182.018	26
182.121	11	182.121	84	182.121	47	182.121	30
182.225	9	182.225	55	182.225	54	182.225	33
182.328	13	182.328	64	182.328	65	182.328	25
182.432	8	182.432	60	182.432	46	182.432	38
182.535	12	182.535	59	182.535	54	182.535	29
182.638	6	182.638	71	182.638	49	182.638	30
182.742	11	182.742	60	182.742	56	182.742	36
182.845	12	182.845	72	182.845	60	182.845	38
182.949	15	182.949	71	182.949	58	182.949	36
183.052	7	183.052	73	183.052	53	183.052	30
183.156	12	183.156	64	183.156	54	183.156	30
183.259	9	183.259	69	183.259	57	183.259	35
183.362	15	183.362	75	183.362	38	183.362	38
183.466	9	183.466	70	183.466	56	183.466	40
183.569	12	183.569	78	183.569	53	183.569	28
183.673	7	183.673	66	183.673	62	183.673	30
183.776	6	183.776	70	183.776	32	183.776	25
183.88	11	183.88	68	183.88	57	183.88	41
183.983	10	183.983	75	183.983	59	183.983	33
184.086	10	184.086	62	184.086	51	184.086	30
184.19	6	184.19	89	184.19	54	184.19	26
184.293	10	184.293	68	184.293	52	184.293	18
184.397	9	184.397	92	184.397	46	184.397	23
184.5	6	184.5	62	184.5	67	184.5	35
184.603	3	184.603	74	184.603	53	184.603	21
184.707	7	184.707	62	184.707	63	184.707	26
184.81	8	184.81	65	184.81	34	184.81	34
184.914	10	184.914	70	184.914	55	184.914	33
185.017	11	185.017	76	185.017	67	185.017	30
185.121	18	185.121	68	185.121	58	185.121	18
185.224	10	185.224	87	185.224	71	185.224	23
185.327	12	185.327	50	185.327	46	185.327	36
185.431	9	185.431	65	185.431	50	185.431	26
185.534	12	185.534	69	185.534	48	185.534	24
185.638	11	185.638	66	185.638	43	185.638	25
185.741	10	185.741	73	185.741	45	185.741	28
185.844	7	185.844	58	185.844	49	185.844	32
185.948	7	185.948	75	185.948	63	185.948	30
186.051	8	186.051	70	186.051	51	186.051	28
186.155	12	186.155	55	186.155	52	186.155	27
186.258	10	186.258	60	186.258	60	186.258	25
186.362	8	186.362	56	186.362	57	186.362	24
186.465	12	186.465	66	186.465	50	186.465	21
186.568	11	186.568	58	186.568	46	186.568	29
186.672	9	186.672	81	186.672	39	186.672	32
186.775	12	186.775	62	186.775	58	186.775	25
186.879	8	186.879	61	186.879	49	186.879	25
186.982	10	186.982	61	186.982	56	186.982	29
187.086	8	187.086	58	187.086	52	187.086	35
187.189	12	187.189	67	187.189	54	187.189	23
187.292	13	187.292	73	187.292	42	187.292	26
187.396	10	187.396	59	187.396	51	187.396	27
187.499	6	187.499	66	187.499	55	187.499	28
187.603	12	187.603	58	187.603	51	187.603	34
187.706	16	187.706	63	187.706	42	187.706	17
187.809	10	187.809	58	187.809	54	187.809	20
187.913	8	187.913	61	187.913	58	187.913	18
188.016	9	188.016	82	188.016	47	188.016	23
188.12	11	188.12	53	188.12	56	188.12	31
188.223	11	188.223	70	188.223	58	188.223	31
188.327	9	188.327	81	188.327	57	188.327	39
188.43	5	188.43	63	188.43	51	188.43	27
188.533	6	188.533	65	188.533	48	188.533	15
188.637	8	188.637	68	188.637	52	188.637	29
188.74	8	188.74	62	188.74	47	188.74	22
188.844	16	188.844	57	188.844	48	188.844	23
188.947	9	188.947	70	188.947	49	188.947	29
189.05	6	189.05	64	189.05	61	189.05	31
189.154	15	189.154	61	189.154	49	189.154	32
189.257	6	189.257	82	189.257	36	189.257	27
189.361	9	189.361	72	189.361	52	189.361	30
189.464	15	189.464	66	189.464	51	189.464	36
189.568	13	189.568	71	189.568	63	189.568	26
189.671	13	189.671	66	189.671	39	189.671	27
189.774	10	189.774	56	189.774	46	189.774	20
189.878	11	189.878	63	189.878	64	189.878	26
189.981	14	189.981	43	189.981	42	189.981	30
190.085	7	190.085	57	190.085	62	190.085	21
190.188	11	190.188	51	190.188	47	190.188	27
190.292	10	190.292	37	190.292	43	190.292	24
190.395	7	190.395	74	190.395	49	190.395	13
190.498	11	190.498	73	190.498	54	190.498	33
190.602	3	190.602	74	190.602	49	190.602	25
190.705	11	190.705	52	190.705	43	190.705	21
190.809	9	190.809	55	190.809	49	190.809	19
190.912	8	190.912	67	190.912	53	190.912	33
191.015	7	191.015	62	191.015	54	191.015	30
191.119	15	191.119	52	191.119	50	191.119	17
191.222	8	191.222	64	191.222	57	191.222	23
191.326	12	191.326	73	191.326	44	191.326	24
191.429	10	191.429	59	191.429	40	191.429	29
191.533	6	191.533	61	191.533	51	191.533	24
191.636	10	191.636	60	191.636	55	191.636	23
191.739	10	191.739	54	191.739	49	191.739	21
191.843	17	191.843	71	191.843	50	191.843	29
191.946	10	191.946	57	191.946	49	191.946	27
192.05	11	192.05	68	192.05	56	192.05	25
192.153	7	192.153	52	192.153	51	192.153	30
192.256	13	192.256	58	192.256	48	192.256	21
192.36	7	192.36	56	192.36	47	192.36	23
192.463	10	192.463	58	192.463	39	192.463	26
192.567	4	192.567	60	192.567	47	192.567	17
192.67	5	192.67	61	192.67	41	192.67	28
192.774	15	192.774	66	192.774	50	192.774	31
192.877	10	192.877	65	192.877	48	192.877	25
192.98	12	192.98	67	192.98	34	192.98	20
193.084	3	193.084	57	193.084	51	193.084	26
193.187	12	193.187	65	193.187	37	193.187	29
193.291	13	193.291	59	193.291	56	193.291	12
193.394	13	193.394	52	193.394	42	193.394	26
193.498	12	193.498	50	193.498	49	193.498	24
193.601	4	193.601	53	193.601	36	193.601	19
193.704	8	193.704	59	193.704	38	193.704	30
193.808	10	193.808	66	193.808	37	193.808	21
193.911	6	193.911	51	193.911	42	193.911	31
194.015	9	194.015	55	194.015	43	194.015	27
194.118	9	194.118	57	194.118	38	194.118	28
194.221	8	194.221	61	194.221	41	194.221	28
194.325	9	194.325	54	194.325	43	194.325	24
194.428	10	194.428	85	194.428	29	194.428	23
194.532	5	194.532	57	194.532	51	194.532	16
194.635	8	194.635	53	194.635	37	194.635	19
194.739	6	194.739	64	194.739	46	194.739	20
194.842	10	194.842	54	194.842	55	194.842	17
194.945	11	194.945	55	194.945	46	194.945	35
195.049	9	195.049	57	195.049	50	195.049	19
195.152	7	195.152	58	195.152	46	195.152	24
195.256	11	195.256	51	195.256	57	195.256	20
195.359	10	195.359	43	195.359	52	195.359	31
195.462	9	195.462	35	195.462	47	195.462	31
195.566	10	195.566	57	195.566	50	195.566	21
195.669	10	195.669	58	195.669	45	195.669	29
195.773	10	195.773	45	195.773	48	195.773	31
195.876	9	195.876	57	195.876	45	195.876	22
195.98	10	195.98	71	195.98	45	195.98	27
196.083	10	196.083	60	196.083	50	196.083	33
196.186	11	196.186	54	196.186	37	196.186	25
196.29	10	196.29	52	196.29	54	196.29	29
196.393	12	196.393	55	196.393	44	196.393	24
196.497	10	196.497	44	196.497	45	196.497	19
196.6	10	196.6	63	196.6	52	196.6	22
196.704	9	196.704	56	196.704	53	196.704	22
196.807	9	196.807	60	196.807	37	196.807	20
196.91	10	196.91	59	196.91	30	196.91	28
197.014	13	197.014	54	197.014	57	197.014	22
197.117	7	197.117	37	197.117	54	197.117	16
197.221	10	197.221	50	197.221	48	197.221	23
197.324	7	197.324	64	197.324	41	197.324	19
197.427	8	197.427	57	197.427	36	197.427	16
197.531	10	197.531	57	197.531	41	197.531	29
197.634	9	197.634	43	197.634	38	197.634	26
197.738	10	197.738	68	197.738	43	197.738	21
197.841	14	197.841	49	197.841	47	197.841	19
197.945	6	197.945	48	197.945	48	197.945	23
198.048	4	198.048	47	198.048	38	198.048	25
198.151	10	198.151	49	198.151	52	198.151	31
198.255	3	198.255	69	198.255	46	198.255	21
198.358	8	198.358	56	198.358	60	198.358	23
198.462	7	198.462	57	198.462	46	198.462	29
198.565	7	198.565	58	198.565	46	198.565	36
198.668	5	198.668	58	198.668	51	198.668	30
198.772	7	198.772	45	198.772	50	198.772	21
198.875	9	198.875	48	198.875	48	198.875	31
198.979	7	198.979	50	198.979	45	198.979	21
199.082	12	199.082	53	199.082	47	199.082	27
199.186	5	199.186	48	199.186	38	199.186	21
199.289	3	199.289	51	199.289	36	199.289	24
199.392	11	199.392	53	199.392	39	199.392	18
199.496	7	199.496	45	199.496	36	199.496	23
199.599	9	199.599	54	199.599	42	199.599	20
199.703	12	199.703	60	199.703	46	199.703	19
199.806	12	199.806	59	199.806	38	199.806	21
199.91	8	199.91	55	199.91	43	199.91	19
200.013	16	200.013	48	200.013	43	200.013	24
200.116	7	200.116	50	200.116	39	200.116	18
200.22	8	200.22	59	200.22	58	200.22	30
200.323	8	200.323	51	200.323	61	200.323	24
200.427	9	200.427	49	200.427	35	200.427	23
200.53	9	200.53	46	200.53	45	200.53	19
200.633	11	200.633	45	200.633	39	200.633	25
200.737	6	200.737	52	200.737	40	200.737	23
200.84	5	200.84	53	200.84	33	200.84	16
200.944	8	200.944	52	200.944	47	200.944	28
201.047	11	201.047	51	201.047	40	201.047	20
201.151	10	201.151	52	201.151	50	201.151	25
201.254	10	201.254	57	201.254	57	201.254	20
201.357	9	201.357	50	201.357	41	201.357	20
201.461	3	201.461	53	201.461	56	201.461	31
201.564	3	201.564	52	201.564	37	201.564	29
201.668	6	201.668	47	201.668	42	201.668	18
201.771	15	201.771	55	201.771	47	201.771	20
201.874	9	201.874	39	201.874	39	201.874	27
201.978	2	201.978	59	201.978	40	201.978	18
202.081	6	202.081	48	202.081	49	202.081	21
202.185	10	202.185	59	202.185	45	202.185	23
202.288	4	202.288	50	202.288	50	202.288	22
202.392	9	202.392	50	202.392	30	202.392	17
202.495	9	202.495	61	202.495	46	202.495	23
202.598	7	202.598	55	202.598	52	202.598	29
202.702	9	202.702	47	202.702	42	202.702	15
202.805	7	202.805	64	202.805	41	202.805	24
202.909	7	202.909	60	202.909	39	202.909	17
203.012	11	203.012	52	203.012	46	203.012	20
203.116	13	203.116	49	203.116	52	203.116	20
203.219	5	203.219	42	203.219	46	203.219	25
203.322	13	203.322	46	203.322	34	203.322	26
203.426	6	203.426	72	203.426	56	203.426	24
203.529	4	203.529	54	203.529	37	203.529	27
203.633	8	203.633	39	203.633	42	203.633	19
203.736	12	203.736	54	203.736	53	203.736	26
203.839	5	203.839	46	203.839	39	203.839	21
203.943	10	203.943	62	203.943	38	203.943	20
204.046	5	204.046	51	204.046	37	204.046	22
204.15	6	204.15	66	204.15	53	204.15	13
204.253	11	204.253	46	204.253	46	204.253	27
204.357	13	204.357	43	204.357	35	204.357	21
204.46	10	204.46	48	204.46	43	204.46	19
204.563	5	204.563	63	204.563	41	204.563	17
204.667	9	204.667	59	204.667	43	204.667	21
204.77	7	204.77	43	204.77	40	204.77	17
204.874	11	204.874	38	204.874	39	204.874	21
204.977	8	204.977	49	204.977	38	204.977	20
205.08	7	205.08	40	205.08	28	205.08	29
205.184	12	205.184	44	205.184	37	205.184	21
205.287	6	205.287	51	205.287	33	205.287	20
205.391	4	205.391	50	205.391	41	205.391	22
205.494	5	205.494	40	205.494	43	205.494	26
205.598	5	205.598	60	205.598	47	205.598	23
205.701	12	205.701	52	205.701	40	205.701	18
205.804	6	205.804	51	205.804	35	205.804	24
205.908	8	205.908	64	205.908	46	205.908	23
206.011	9	206.011	46	206.011	38	206.011	18
206.115	6	206.115	54	206.115	45	206.115	15
206.218	4	206.218	47	206.218	34	206.218	23
206.322	9	206.322	48	206.322	47	206.322	15
206.425	15	206.425	43	206.425	44	206.425	26
206.528	4	206.528	41	206.528	32	206.528	12
206.632	11	206.632	42	206.632	45	206.632	15
206.735	8	206.735	47	206.735	24	206.735	11
[truncated: 2,097 more rows]

[truncated: 47 more sheets: Fig. 4a, Fig. 4b, Fig. 4c, Fig. 4d, Fig. 4e, Fig. 4f, Fig. 5a, Fig. 5b, Suppl. Fig. 3a, Suppl. Fig. 3b, Suppl. Fig. 3c, Suppl. Fig. 3f, Suppl. Fig. 4a, Suppl. Fig. 4b, Suppl. Fig. 4c, Suppl. Fig. 4d, Suppl. Fig. 4e, Suppl. Fig. 4f, Suppl. Fig. 6a, Suppl. Fig. 6b …]
